# Supplementary material for: Understanding real and mythical cancer risk factors: Insights from a university-based study
Source: PLoS One. 2025 Nov 26;20(11):e0336102. doi: 10.1371/journal.pone.0336102 (PMC12654919; doi:10.1371/journal.pone.0336102)
Supplement: S3 Dataset — This file includes all raw data underlying the means, standart deviations, and other statistical values reported in the manuscript. (XLSX) [file pone.0336102.s003.xlsx]

## Sheet: Form Yanıtları 1
I agree to participate in this study voluntarily.	Your age?	Your gender?	Your marital status?	What department do you study?	Your grade?	How do you rate your income?	Have you taken any oncology-related courses?	Body Mass Index	Do you smoke?	How many days last week did you engage in physical activity that increased your breathing rate for a total of 30 minutes or more?	How many servings of fruit and vegetables did you consume daily in the last month (1 serving = 80 grams)? (One small apple is approximately 90 grams)	Do you drink alcohol?	If you drink alcohol, how many days do you consume alcohol in a week?	How many units of alcohol do you consume per day? (One unit = a bottle or can of beer, a glass of wine, or 45 ml of strong liquor like vodka or whiskey)?	Do you have a first- or second-degree relative diagnosed with cancer?	1. Active smoking is a risk factor for cancer.	2. Drinking alcohol is a risk factor for cancer.	3. Passive smoking is a risk factor for cancer.	4. Sunburn is a risk factor for cancer	5. Human Papilloma Virus (HPV) is a risk factor for cancer.	6. Red processed meat products are a risk factor for cancer.	7. Obesity is a risk factor for cancer.	8. Having a relative diagnosed with cancer is a risk factor for cancer..	9. Inadequate physical activity (exercise) is a risk factor for cancer.	10. Aging is a risk factor for cancer.	11. Inadequate fruit and vegetable consumption is a risk factor for cancer.	1. Exposure to electromagnetic frequencies (low frequency non-ionizing radiation such as wifi, tv, radio)	2. Eating foods that contain additives	3. Living near power lines	4. Feeling stressed	5. Eating foods containing artificial sweeteners	6. Using cleaning products	7. Using a mobile phone	8. Eating genetically modified foods	9. Using containers containing aerosols	10. Physical trauma such as hitting or crushing	11. Using a microwave oven	12. Drinking from a plastic bottle	CAMtotal	CAMtotalpercentage	CAMMYtotal	CAMMYtotalpercentage
I approve	42	Female	Single	Nursing	IV	Middle (25.001₺-60.000₺)	Yes	20.31	No	I don't do it	5 more servings per day	No			No	Strongly agree	Strongly agree	Strongly agree	Strongly agree	Strongly agree	Strongly agree	Strongly agree	Strongly agree	Strongly agree	Strongly agree	Strongly agree	Strongly agree	Strongly agree	Strongly agree	Strongly agree	Strongly agree	Strongly agree	Strongly agree	Strongly agree	Strongly agree	Strongly agree		Strongly agree	11	100	0	0
I approve	42	Female	Single	Nursing	IV	Middle (25.001₺-60.000₺)	Yes	20.31	No	5 or more days	5 more servings per day	No			Yes	Strongly agree	Strongly agree	Strongly agree	Strongly agree	Strongly agree	Strongly agree	Strongly agree	Strongly agree	Strongly agree	Strongly agree	Strongly agree	Strongly agree	Strongly agree	Strongly agree	Strongly agree	Strongly agree	Strongly agree	Strongly agree	Strongly agree	Strongly agree	Strongly agree		Strongly agree	11	100	0	0
I approve	45	Female	Married	Midwifery	IV	Middle (25.001₺-60.000₺)	Yes	20.03	No	1-2 days	1-2 servings per day	No			No	Strongly agree	Strongly agree	Strongly agree	Strongly agree	Strongly agree	Strongly agree	Strongly agree	Strongly agree	Strongly agree	Strongly agree	Strongly agree	Undecided	Undecided	Undecided	Undecided	Undecided	Undecided	Undecided	Undecided	Undecided	Undecided	Undecided	Undecided	11	100	0	0
I approve	20	Female	Single	Nursing	II	Low (25.000₺)	Yes	23.07	Yes	I don't do it	1-2 servings per day	No			No	Strongly agree	Strongly agree	Strongly agree	Strongly agree	Strongly agree	Strongly agree	Strongly agree	Strongly agree	Strongly agree	Strongly agree	Agree	Strongly agree	Strongly agree	Strongly agree	Strongly agree	Strongly agree	Agree	Strongly agree	Strongly agree	Strongly agree	Undecided	Strongly agree	Strongly agree	11	100	0	0
I approve	19	Female	Single	Nursing	II	Middle (25.001₺-60.000₺)	No	27.13	No	I don't do it	1-2 servings per day	Yes	1 day	1-2 units	Yes	Strongly agree	Strongly agree	Strongly agree	Strongly agree	Agree	Strongly agree	Strongly agree	Strongly agree	Strongly agree	Strongly agree	Strongly agree	Strongly agree	Strongly agree	Undecided	Agree	Agree	Undecided	Agree	Strongly agree	Undecided	Undecided	Agree	Undecided	11	100	0	0
I approve	19	Female	Single	Nursing	II	Middle (25.001₺-60.000₺)	Yes	27.18	No	1-2 days	1-2 servings per day	No			No	Strongly agree	Strongly agree	Agree	Strongly agree	Agree	Strongly agree	Strongly agree	Strongly agree	Agree	Agree	Agree	Strongly agree	Strongly agree	Strongly agree	Strongly agree	Strongly agree	Agree	Agree	Strongly agree	Strongly agree	Agree	Strongly agree	Strongly agree	11	100	0	0
I approve	20	Female	Single	Nursing	II	Low (25.000₺)	Yes	22.89	No	I don't do it	1-2 servings per day	No			No	Strongly agree	Strongly agree	Strongly agree	Strongly agree	Strongly agree	Strongly agree	Strongly agree	Strongly agree	Strongly agree	Strongly agree	Strongly agree	Strongly agree	Strongly agree	Strongly agree	Strongly agree	Strongly agree	Strongly agree	Strongly agree	Strongly agree	Strongly agree	Strongly agree	Strongly agree	Strongly agree	11	100	0	0
I approve	20	Female	Single	Nursing	II	Middle (25.001₺-60.000₺)	No	21.5	No	I don't do it	1-2 servings per day	No			No	Agree	Agree	Agree	Strongly agree	Agree	Agree	Agree	Agree	Agree	Undecided	Agree	Agree	Agree	Agree	Agree	Agree	Agree	Agree	Agree	Agree	Undecided	Undecided	Undecided	10	90.9	0	0
I approve	20	Erkek	Single	Nursing	II	Middle (25.001₺-60.000₺)	Yes	19.72	No	5 or more days	3-4 servings per day	No			No	Strongly agree	Strongly agree	Strongly agree	Agree	Agree	Strongly agree	Strongly agree	Strongly agree	Agree	Undecided	Undecided	Agree	Strongly agree	Agree	Agree	Agree	Agree	Agree	Agree	Agree	Agree	Agree	Undecided	9	81.8	0	0
I approve	21	Female	Single	Nursing	II	Middle (25.001₺-60.000₺)	Yes	18.75	No	1-2 days	1-2 servings per day	No			No	Strongly agree	Strongly agree	Strongly agree	Agree	Agree	Strongly agree	Strongly agree	Strongly agree	Strongly agree	Strongly agree	Strongly agree	Strongly agree	Strongly agree	Undecided	Strongly agree	Strongly agree	Agree	Agree	Strongly agree	Agree	Undecided	Undecided	Agree	11	100	0	0
I approve	20	Female	Single	Nursing	II	Middle (25.001₺-60.000₺)	No	20.55	No	3-4 days	1-2 servings per day	No			No	Strongly agree	Agree	Agree	Undecided	Undecided	Agree	Agree	Agree	Agree	Undecided	Agree	Agree	Agree	Agree	Strongly agree	Agree	Undecided	Undecided	Agree	Undecided	Disagree	Undecided	Undecided	8	72.7	1	8.33
I approve	20	Female	Single	Nursing	II	Middle (25.001₺-60.000₺)	No	22.91	No	I don't do it	1-2 servings per day	No	1 day	1-2 units	No	Agree	Agree	Agree	Agree	Agree	Agree	Agree	Agree	Agree	Agree	Agree	Agree	Agree	Agree	Agree	Agree	Agree	Agree	Agree	Agree	Agree	Agree	Agree	11	100	0	0
I approve	19	Female	Single	Nursing	II	Low (25.000₺)	No	27.04	Yes	3-4 days	5 more servings per day	Yes	1 day	1-2 units	No	Strongly agree	Strongly agree	Strongly agree	Strongly agree	Strongly agree	Strongly agree	Strongly agree	Strongly agree	Strongly agree	Strongly agree	Strongly agree	Strongly agree	Strongly agree	Strongly agree	Strongly agree	Strongly agree	Strongly agree	Strongly agree	Strongly agree	Strongly agree	Strongly agree	Strongly agree	Strongly agree	11	100	0	0
I approve	20	Female	Single	Nursing	II	Middle (25.001₺-60.000₺)	Yes	18.51	No	1-2 days	1-2 servings per day	No			No	Strongly agree	Strongly agree	Agree	Strongly agree	Strongly agree	Strongly agree	Strongly agree	Agree	Strongly agree	Agree	Strongly agree	Strongly agree	Strongly agree	Agree	Strongly agree	Strongly agree	Agree	Agree	Strongly agree	Agree	Undecided	Undecided	Agree	11	100	0	0
I approve	20	Erkek	Single	Nursing	II	Middle (25.001₺-60.000₺)	Yes	18.78	Yes	1-2 days	1-2 servings per day	No			No	Strongly agree	Strongly agree	Strongly agree	Agree	Strongly agree	Agree	Strongly agree	Agree	Agree	Agree	Agree	Strongly agree	Strongly agree	Agree	Agree	Agree	Undecided	Agree	Agree	Agree	Agree	Agree	Agree	11	100	0	0
I approve	20	Female	Single	Nursing	II	Middle (25.001₺-60.000₺)	No	20.9	No	1-2 days	1-2 servings per day	No			Yes	Strongly agree	Agree	Undecided	Strongly agree	Strongly agree	Strongly agree	Agree	Agree	Undecided	Undecided	Undecided	Strongly agree	Strongly agree	Agree	Agree	Strongly agree	Agree	Undecided	Strongly agree	Undecided	Disagree	Undecided	Undecided	7	63.6	1	8.33
I approve	20	Female	Single	Nursing	II	Low (25.000₺)	No	17.28	Yes	I don't do it	1-2 servings per day	No			Yes	Strongly agree	Strongly agree	Strongly agree	Strongly agree	Strongly agree	Strongly agree	Strongly agree	Strongly agree	Disagree	Strongly agree	Strongly agree	Strongly agree	Strongly agree	Strongly agree	Strongly agree	Strongly agree	Strongly agree	Strongly agree	Strongly agree	Strongly agree	Strongly agree	Strongly agree	Strongly agree	10	90.9	0	0
I approve	22	Female	Single	Nursing	II	Middle (25.001₺-60.000₺)	No	19.53	No	I don't do it	1-2 servings per day	No	1 day	1-2 units	No	Strongly agree	Strongly agree	Undecided	Agree	Agree	Agree	Agree	Undecided	Undecided	Undecided	Agree	Agree	Agree	Agree	Undecided	Agree	Agree	Agree	Agree	Agree	Disagree	Agree	Undecided	7	63.6	1	8.33
I approve	23	Female	Single	Nursing	II	Middle (25.001₺-60.000₺)	No	21.72	Yes	1-2 days	1-2 servings per day	Yes	2 day	1-2 units	Yes	Strongly agree	Strongly agree	Strongly agree	Undecided	Strongly agree	Strongly agree	Strongly agree	Strongly agree	Strongly agree	Strongly agree	Strongly agree	Strongly agree	Strongly agree	Undecided	Strongly agree	Strongly agree	Agree	Agree	Strongly agree	Strongly agree	Undecided	Strongly agree	Agree	10	90.9	0	0
I approve	19	Female	Single	Nursing	II	Middle (25.001₺-60.000₺)	No	18.93	No	I don't do it	1-2 servings per day	No			No	Strongly agree	Strongly agree	Strongly disagree	Undecided	Undecided	Agree	Agree	Strongly agree	Disagree	Disagree	Strongly disagree	Agree	Agree	Agree	Undecided	Strongly agree	Agree	Agree	Agree	Agree	Agree	Strongly disagree	Undecided	5	45.6	1	8.33
I approve	21	Erkek	Single	Nursing	II	Middle (25.001₺-60.000₺)	Yes	19.38	No	I don't do it	1-2 servings per day	No			Yes	Strongly agree	Strongly agree	Strongly agree	Strongly agree	Strongly agree	Strongly agree	Strongly agree	Strongly agree	Strongly agree	Undecided	Agree	Agree	Agree	Strongly agree	Strongly agree	Strongly agree	Undecided	Agree	Agree	Agree	Agree	Agree	Agree	10	90.9	0	0
I approve	20	Female	Single	Nursing	II	Low (25.000₺)	No	22.58	Yes	3-4 days	1-2 servings per day	Yes	2 day	1-2 units	No	Strongly agree	Strongly agree	Strongly agree	Undecided	Undecided	Agree	Agree	Strongly agree	Agree	Agree	Undecided	Agree	Agree	Undecided	Strongly agree	Agree	Agree	Agree	Agree	Undecided	Undecided	Agree	Agree	8	72.7	0	0
I approve	22	Female	Single	Nursing	II	Low (25.000₺)	No	19.36	No	I don't do it	1-2 servings per day	No			Yes	Strongly agree	Agree	Agree	Agree	Undecided	Strongly agree	Agree	Strongly agree	Strongly agree	Strongly agree	Strongly agree	Strongly agree	Strongly agree	Undecided	Agree	Strongly agree	Undecided	Agree	Undecided	Undecided	Undecided	Agree	Agree	10	90.9	0	0
I approve	27	Erkek	Single	Nursing	II	Low (25.000₺)	Yes	18.65	Yes	I don't do it	1-2 servings per day	Yes	2 day	3 units	Yes	Strongly agree	Strongly agree	Strongly agree	Agree	Agree	Agree	Agree	Agree	Agree	Agree	Agree	Agree	Agree	Agree	Agree	Agree	Undecided	Agree	Strongly agree	Agree	Undecided	Undecided	Undecided	11	100	0	0
I approve	20	Female	Single	Nursing	II	Middle (25.001₺-60.000₺)	No	19.47	Yes	I don't do it	1-2 servings per day	No			Yes	Strongly agree	Strongly agree	Agree	Strongly agree	Agree	Strongly agree	Agree	Agree	Strongly agree	Undecided	Agree	Strongly agree	Strongly agree	Agree	Agree	Strongly agree	Agree	Agree	Agree	Agree	Agree	Agree	Agree	10	90.9	0	0
I approve	20	Erkek	Single	Nursing	II	Low (25.000₺)	No	28.37	No	5 or more days	3-4 servings per day	No			No	Strongly agree	Strongly agree	Strongly agree	Agree	Agree	Strongly agree	Strongly agree	Strongly agree	Undecided	Undecided	Undecided	Agree	Strongly agree	Agree	Strongly agree	Agree	Undecided	Agree	Strongly agree	Undecided	Strongly disagree	Undecided	Undecided	8	72.7	1	8.33
I approve	19	Erkek	Single	Nursing	II	Middle (25.001₺-60.000₺)	No	20.38	Yes	I don't do it	1-2 servings per day	Yes	3 day	3 units	Yes	Agree	Disagree	Agree	Agree	Agree	Agree	Agree	Undecided	Agree	Agree	Agree	Agree	Agree	Agree	Strongly agree	Agree	Agree	Agree	Agree	Agree	Agree	Agree	Agree	9	81.8	0	0
I approve	20	Female	Single	Nursing	II	Middle (25.001₺-60.000₺)	Yes	19.88	No	I don't do it	1-2 servings per day	No			Yes	Strongly agree	Strongly agree	Agree	Agree	Agree	Agree	Agree	Agree	Agree	Agree	Agree	Agree	Agree	Undecided	Agree	Agree	Agree	Undecided	Agree	Agree	Disagree	Undecided	Agree	11	100	1	8.33
I approve	24	Female	Single	Nursing	II	Low (25.000₺)	No	19.36	No	5 or more days	5 more servings per day	No			No	Strongly agree	Strongly agree	Strongly agree	Disagree	Strongly agree	Undecided	Agree	Agree	Agree	Disagree	Agree	Agree	Agree	Undecided	Undecided	Agree	Agree	Agree	Agree	Agree	Undecided	Strongly agree	Strongly agree	8	72.7	0	0
I approve	22	Female	Single	Nursing	II	Middle (25.001₺-60.000₺)	Yes	19.49	No	I don't do it	5 more servings per day	No			No	Strongly agree	Strongly agree	Strongly agree	Strongly agree	Strongly agree	Strongly agree	Strongly agree	Strongly agree	Strongly agree	Strongly agree	Strongly agree	Strongly agree	Strongly agree	Strongly agree	Strongly agree	Strongly agree	Strongly agree	Strongly agree	Strongly agree	Strongly agree	Strongly agree	Strongly agree	Strongly agree	11	100	0	0
I approve	23	Erkek	Single	Nursing	II	Middle (25.001₺-60.000₺)	No	19.78	No	I don't do it	1-2 servings per day	No			No	Strongly agree	Strongly agree	Agree	Undecided	Undecided	Agree	Undecided	Agree	Agree	Undecided	Agree	Undecided	Agree	Undecided	Agree	Agree	Strongly agree	Undecided	Agree	Undecided	Undecided	Undecided	Agree	7	63.6	0	0
I approve	20	Erkek	Single	Nursing	II	Middle (25.001₺-60.000₺)	No	19.49	No	1-2 days	1-2 servings per day	No			No	Strongly agree	Strongly agree	Strongly agree	Agree	Agree	Undecided	Agree	Undecided	Undecided	Agree	Undecided	Undecided	Agree	Undecided	Undecided	Agree	Undecided	Undecided	Agree	Undecided	Undecided	Undecided	Undecided	7	63.6	0	0
I approve	20	Female	Single	Nursing	II	Middle (25.001₺-60.000₺)	Yes	18.75	No	I don't do it	3-4 servings per day	No			Yes	Strongly agree	Strongly agree	Strongly agree	Agree	Strongly agree	Strongly agree	Strongly agree	Strongly agree	Strongly agree	Strongly agree	Agree	Strongly agree	Strongly agree	Agree	Agree	Strongly agree	Strongly agree	Strongly agree	Strongly agree	Strongly agree	Undecided	Agree	Agree	11	100	0	0
I approve	21	Female	Single	Nursing	II	Middle (25.001₺-60.000₺)	No	19.15	No	I don't do it	5 more servings per day	No			Yes	Strongly agree	Strongly agree	Strongly agree	Strongly agree	Strongly agree	Strongly agree	Strongly agree	Strongly agree	Strongly agree	Strongly agree	Strongly agree	Strongly agree	Strongly agree	Strongly agree	Strongly agree	Strongly agree	Strongly agree	Strongly agree	Strongly agree	Strongly agree	Undecided	Strongly agree	Strongly agree	11	100	0	0
I approve	21	Female	Single	Nursing	II	Middle (25.001₺-60.000₺)	No	24.09	No	5 or more days	3-4 servings per day	No			No	Strongly agree	Strongly agree	Agree	Agree	Strongly agree	Agree	Undecided	Agree	Agree	Agree	Undecided	Agree	Agree	Undecided	Agree	Agree	Agree	Undecided	Agree	Undecided	Disagree	Disagree	Undecided	9	81.8	2	16.66
I approve	20	Female	Single	Nursing	II	Middle (25.001₺-60.000₺)	Yes	27.76	No	I don't do it	1-2 servings per day	No			Yes	Strongly agree	Strongly agree	Strongly agree	Agree	Strongly agree	Strongly agree	Strongly agree	Agree	Agree	Agree	Undecided	Strongly agree	Strongly agree	Undecided	Agree	Strongly agree	Strongly agree	Agree	Strongly agree	Agree	Strongly agree	Agree	Agree	10	90.9	0	0
I approve	22	Female	Single	Nursing	II	Middle (25.001₺-60.000₺)	No	22.58	No	3-4 days	1-2 servings per day	No			No	Strongly agree	Strongly agree	Strongly agree	Agree	Strongly agree	Strongly agree	Strongly agree	Agree	Agree	Undecided	Undecided	Strongly agree	Strongly agree	Agree	Agree	Strongly agree	Undecided	Agree	Agree	Agree	Undecided	Undecided	Agree	9	81.8	0	0
I approve	19	Erkek	Single	Nursing	II	Low (25.000₺)	Yes	22.86	No	1-2 days	1-2 servings per day	No			No	Undecided	Undecided	Undecided	Undecided	Undecided	Undecided	Undecided	Undecided	Undecided	Undecided	Undecided	Undecided	Undecided	Undecided	Undecided	Undecided	Undecided	Undecided	Undecided	Undecided	Undecided	Undecided	Undecided	0	0	0	0
I approve	19	Female	Single	Nursing	II	Middle (25.001₺-60.000₺)	No	17.01	No	1-2 days	1-2 servings per day	No			Yes	Strongly agree	Strongly agree	Agree	Agree	Agree	Undecided	Agree	Agree	Undecided	Agree	Undecided	Agree	Agree	Agree	Undecided	Agree	Agree	Undecided	Strongly agree	Agree	Undecided	Undecided	Undecided	8	72.7	0	0
I approve	21	Female	Single	Nursing	II	Middle (25.001₺-60.000₺)	Yes	20.57	No	I don't do it	1-2 servings per day	No			Yes	Strongly agree	Strongly agree	Strongly agree	Strongly agree	Strongly agree	Strongly agree	Strongly agree	Agree	Agree	Agree	Agree	Strongly agree	Strongly agree	Strongly agree	Strongly agree	Strongly agree	Strongly agree	Strongly agree	Strongly agree	Strongly agree	Strongly agree	Strongly agree	Strongly agree	11	100	0	0
I approve	21	Erkek	Single	Nursing	III	Low (25.000₺)	No	23.45	No	I don't do it	5 more servings per day	No			No	Strongly agree	Strongly agree	Agree	Agree	Agree	Agree	Agree	Strongly agree	Disagree	Disagree	Agree	Strongly agree	Strongly agree	Undecided	Agree	Agree	Disagree	Agree	Strongly agree	Agree	Disagree	Strongly agree	Agree	9	81.8	2	16.66
I approve	20	Erkek	Single	Nursing	II	Middle (25.001₺-60.000₺)	No	24.57	No	1-2 days	1-2 servings per day	No			No	Strongly agree	Strongly agree	Agree	Undecided	Undecided	Strongly agree	Strongly agree	Disagree	Strongly agree	Strongly agree	Strongly agree	Strongly agree	Strongly agree	Agree	Agree	Agree	Agree	Agree	Agree	Agree	Undecided	Agree	Agree	8	72.7	0	0
I approve	20	Female	Single	Nursing	II	Middle (25.001₺-60.000₺)	No	22.64	No	1-2 days	5 more servings per day	No			No	Strongly agree	Agree	Agree	Strongly agree	Strongly agree	Undecided	Agree	Agree	Agree	Undecided	Undecided	Strongly agree	Undecided	Agree	Agree	Undecided	Agree	Agree	Strongly agree	Agree	Undecided	Agree	Undecided	8	72.7	0	0
I approve	20	Female	Single	Nursing	II	Middle (25.001₺-60.000₺)	No	36.23	Yes	I don't do it	1-2 servings per day	No			Yes	Agree	Agree	Agree	Agree	Agree	Agree	Agree	Agree	Undecided	Undecided	Undecided	Agree	Undecided	Undecided	Agree	Agree	Agree	Disagree	Agree	Undecided	Undecided	Undecided	Agree	8	72.7	1	8.33
I approve	23	Female	Single	Nursing	II	Low (25.000₺)	Yes	25.71	No	5 or more days	1-2 servings per day	Yes	1 day		Yes	Strongly agree	Strongly agree	Strongly agree	Agree	Strongly agree	Strongly agree	Strongly agree	Strongly agree	Agree	Undecided	Strongly agree	Strongly agree	Strongly agree	Undecided	Agree	Strongly agree	Undecided	Undecided	Strongly agree	Undecided	Disagree	Strongly agree	Strongly agree	10	90.9	1	8.33
I approve	22	Erkek	Single	Nursing	II	Low (25.000₺)	No	23.55	No	5 or more days	1-2 servings per day	No			No	Agree	Agree	Agree	Agree	Undecided	Agree	Agree	Disagree	Undecided	Undecided	Undecided	Agree	Agree	Agree	Undecided	Agree	Agree	Agree	Agree	Agree	Disagree	Agree	Undecided	6	54.5	1	8.33
I approve	19	Erkek	Single	Nursing	II	Middle (25.001₺-60.000₺)	Yes	29.32	Yes	3-4 days	1-2 servings per day	No			No	Strongly agree	Strongly agree	Agree	Undecided	Strongly agree	Strongly agree	Strongly agree	Agree	Agree	Agree	Agree	Agree	Strongly agree	Undecided	Strongly agree	Strongly agree	Agree	Agree	Strongly agree	Undecided	Undecided	Agree	Agree	10	90.9	0	0
I approve	20	Erkek	Single	Nursing	II	Middle (25.001₺-60.000₺)	No	27.4	No	1-2 days	1-2 servings per day	No			No	Agree	Agree	Agree	Agree	Agree	Agree	Agree	Agree	Undecided	Agree	Agree	Agree	Agree	Undecided	Agree	Agree	Agree	Agree	Agree	Agree	Agree	Agree	Agree	10	90.9	0	0
I approve	19	Female	Single	Nursing	II	Middle (25.001₺-60.000₺)	Yes	20.55	No	1-2 days	1-2 servings per day	No			Yes	Agree	Agree	Agree	Agree	Agree	Agree	Agree	Agree	Undecided	Undecided	Agree	Agree	Agree	Agree	Agree	Agree	Agree	Agree	Agree	Agree	Disagree	Agree	Agree	9	81.8	1	8.33
I approve	21	Female	Single	Nursing	II	Middle (25.001₺-60.000₺)	No	19.36	Yes	1-2 days	1-2 servings per day	Yes		3 units	No	Undecided	Undecided	Undecided	Strongly agree	Strongly agree	Strongly agree	Strongly agree	Strongly agree	Strongly agree	Strongly agree	Strongly agree	Agree	Strongly agree	Strongly agree	Strongly agree	Strongly agree	Strongly agree	Agree	Strongly agree	Agree	Disagree	Strongly agree	Strongly agree	8	72.7	1	8.33
I approve	19	Female	Single	Nursing	II	Middle (25.001₺-60.000₺)	No	19.81	No	1-2 days	1-2 servings per day	No			No	Strongly agree	Strongly agree	Strongly agree	Strongly agree	Strongly agree	Strongly agree	Strongly agree	Strongly agree	Strongly agree	Agree	Agree	Agree	Agree	Agree	Agree	Agree	Agree	Agree	Agree	Agree	Disagree	Agree	Agree	11	100	1	8.33
I approve	21	Erkek	Single	Nursing	II	Middle (25.001₺-60.000₺)	Yes	26.23	Yes	I don't do it	1-2 servings per day	No			Yes	Strongly agree	Strongly agree	Strongly agree	Strongly agree	Strongly agree	Strongly agree	Strongly agree	Strongly agree	Strongly agree	Strongly agree	Strongly agree	Strongly agree	Strongly agree	Strongly agree	Strongly agree	Strongly agree	Strongly agree	Strongly agree	Strongly agree	Strongly agree	Strongly agree	Strongly agree	Strongly agree	11	100	0	0
I approve	23	Erkek	Single	Nursing	II	Middle (25.001₺-60.000₺)	Yes	19.81	No	1-2 days	1-2 servings per day	No			Yes	Strongly agree	Strongly agree	Disagree	Agree	Strongly agree	Strongly agree	Agree	Agree	Agree	Agree	Undecided	Strongly agree	Agree	Undecided	Strongly agree	Strongly agree	Disagree	Undecided	Strongly agree	Strongly agree	Agree	Undecided	Agree	9	81.8	1	8.33
I approve	19	Female	Single	Nursing	II	Middle (25.001₺-60.000₺)	No	28.65	No	3-4 days	3-4 servings per day	No			No	Strongly agree	Strongly agree	Strongly agree	Strongly agree	Strongly agree	Strongly agree	Strongly agree	Strongly disagree	Strongly agree	Strongly agree	Strongly agree	Agree	Strongly agree	Undecided	Strongly agree	Strongly agree	Strongly agree	Undecided	Strongly agree	Disagree	Disagree	Disagree	Disagree	10	90.9	4	33.33
I approve	19	Female	Single	Nursing	II	Middle (25.001₺-60.000₺)	No	19.71	No	5 or more days	1-2 servings per day	No			No	Strongly agree	Strongly agree	Agree	Agree	Undecided	Undecided	Agree	Agree	Undecided	Agree	Disagree	Agree	Agree	Undecided	Agree	Agree	Undecided	Undecided	Agree	Agree	Undecided	Agree	Undecided	7	63.6	0	0
I approve	21	Female	Single	Nursing	II	Middle (25.001₺-60.000₺)	No	20.45	Yes	I don't do it	1-2 servings per day	No			No	Strongly agree	Strongly agree	Agree	Undecided	Agree	Disagree	Agree	Undecided	Agree	Disagree	Disagree	Agree	Agree	Undecided	Agree	Agree	Undecided	Undecided	Agree	Undecided	Disagree	Undecided	Agree	6	54.5	1	8.33
I approve	20	Female	Single	Nursing	II	Middle (25.001₺-60.000₺)	Yes	19.53	No	1-2 days	1-2 servings per day	No			No	Strongly agree	Strongly agree	Strongly agree	Agree	Agree	Strongly agree	Strongly agree	Agree	Agree	Agree	Agree	Agree	Agree	Agree	Strongly agree	Agree	Agree	Agree	Agree	Agree	Agree	Agree	Agree	11	100	0	0
I approve	19	Female	Single	Nursing	II	Middle (25.001₺-60.000₺)	No	23.34	No	1-2 days	1-2 servings per day	No			No	Agree	Agree	Agree	Agree	Agree	Agree	Undecided	Agree	Agree	Agree	Agree	Agree	Agree	Agree	Strongly agree	Agree	Undecided	Undecided	Agree	Agree	Agree	Undecided	Agree	10	90.9	0	0
I approve	20	Erkek	Single	Nursing	II	Low (25.000₺)	Yes	30.68	Yes	3-4 days	1-2 servings per day	Yes	3 day	3 units	No	Strongly disagree	Strongly disagree	Strongly disagree	Strongly agree	Strongly agree	Agree	Strongly agree	Strongly agree	Strongly agree	Strongly agree	Strongly agree	Strongly agree	Strongly agree	Strongly agree	Strongly agree	Strongly agree	Strongly agree	Strongly agree	Strongly agree	Strongly agree	Strongly agree	Strongly agree	Strongly agree	8	72.7	0	0
I approve	20	Female	Single	Nursing	II	Middle (25.001₺-60.000₺)	Yes	31.96	No	5 or more days	1-2 servings per day	Yes	1 day	1-2 units	Yes	Strongly agree	Strongly agree	Agree	Strongly agree	Strongly agree	Strongly agree	Agree	Agree	Strongly agree	Agree	Agree	Strongly agree	Strongly agree	Agree	Agree	Agree	Agree	Agree	Agree	Agree	Undecided	Agree	Strongly agree	11	100	0	0
I approve	19	Female	Single	Nursing	II	Middle (25.001₺-60.000₺)	No	18.75	No	1-2 days	3-4 servings per day	No			No	Strongly agree	Strongly agree	Strongly agree	Agree	Agree	Agree	Agree	Agree	Agree	Agree	Agree	Agree	Undecided	Agree	Agree	Agree	Agree	Agree	Agree	Agree	Undecided	Agree	Agree	11	100	0	0
I approve	19	Female	Single	Nursing	II	Middle (25.001₺-60.000₺)	No	19.84	No	I don't do it	1-2 servings per day	No			No	Strongly agree	Agree	Agree	Undecided	Agree	Undecided	Agree	Agree	Agree	Agree	Agree	Agree	Disagree	Disagree	Agree	Agree	Disagree	Disagree	Undecided	Agree	Undecided	Agree	Agree	9	81.8	4	33.33
I approve	21	Erkek	Single	Nursing	II	Low (25.000₺)	No	23.94	No	1-2 days	1-2 servings per day	No			Yes	Strongly agree	Strongly agree	Strongly agree	Strongly agree	Strongly agree	Strongly disagree	Strongly agree	Undecided	Agree	Disagree	Strongly agree	Strongly agree	Strongly agree	Strongly agree	Strongly agree	Strongly agree	Strongly agree	Strongly agree	Strongly agree	Strongly agree	Strongly agree	Strongly agree	Undecided	8	72.7	0	0
I approve	22	Erkek	Single	Nursing	II	Middle (25.001₺-60.000₺)	No	21.05	No	I don't do it	3-4 servings per day	No			Yes	Strongly agree	Strongly agree	Strongly agree	Strongly agree	Undecided	Agree	Strongly agree	Strongly agree	Strongly agree	Strongly agree	Strongly agree	Agree	Agree	Undecided	Agree	Agree	Undecided	Undecided	Agree	Undecided	Undecided	Disagree	Agree	10	90.9	1	8.33
I approve	20	Erkek	Single	Nursing	II	Low (25.000₺)	Yes	25.8	No	I don't do it	1-2 servings per day	No			No	Strongly agree	Strongly agree	Undecided	Strongly agree	Strongly agree	Strongly agree	Strongly agree	Strongly agree	Strongly disagree	Strongly agree	Disagree	Agree	Agree	Disagree	Strongly agree	Agree	Agree	Agree	Agree	Disagree	Undecided	Agree	Agree	8	72.7	2	16.66
I approve	21	Erkek	Single	Nursing	II	Middle (25.001₺-60.000₺)	No	24.22	No	5 or more days	1-2 servings per day	No			No	Strongly agree	Strongly agree	Strongly agree	Strongly agree	Strongly agree	Strongly agree	Strongly agree	Strongly agree	Agree	Agree	Agree	Agree	Agree	Agree	Agree	Agree	Agree	Agree	Agree	Agree	Undecided	Undecided	Undecided	11	100	0	0
I approve	22	Erkek	Single	Nursing	II	Middle (25.001₺-60.000₺)	Yes	20.76	No	I don't do it	1-2 servings per day	No			Yes	Strongly agree	Strongly agree	Strongly agree	Strongly disagree	Undecided	Strongly agree	Undecided	Undecided	Disagree	Strongly disagree	Undecided	Strongly agree	Strongly disagree	Agree	Strongly agree	Strongly agree	Strongly agree	Strongly agree	Strongly agree	Strongly agree	Undecided	Agree	Strongly agree	4	36.4	1	8.33
I approve	19	Female	Single	Nursing	II	Low (25.000₺)	No	17.19	Yes	3-4 days	1-2 servings per day	No			Yes	Strongly agree	Agree	Undecided	Agree	Strongly agree	Strongly agree	Agree	Agree	Agree	Undecided	Undecided	Strongly agree	Strongly agree	Strongly agree	Strongly agree	Strongly agree	Undecided	Strongly agree	Strongly agree	Agree	Undecided	Agree	Undecided	8	72.7	0	0
I approve	20	Female	Single	Nursing	II	Middle (25.001₺-60.000₺)	No	19.23	No	I don't do it	1-2 servings per day	No			No	Strongly agree	Strongly agree	Strongly agree	Strongly agree	Strongly agree	Strongly agree	Strongly agree	Strongly agree	Strongly agree	Strongly agree	Strongly agree	Strongly agree	Strongly agree	Strongly agree	Strongly agree	Strongly agree	Agree	Strongly agree	Strongly agree	Strongly agree	Strongly agree	Strongly agree	Strongly agree	11	100	0	0
I approve	21	Erkek	Single	Nursing	II	Low (25.000₺)	Yes	25.95	No	I don't do it	1-2 servings per day	No			No	Strongly agree	Strongly agree	Strongly agree	Agree	Strongly agree	Agree	Agree	Agree	Undecided	Undecided	Undecided	Agree	Agree	Agree	Agree	Agree	Undecided	Undecided	Agree	Agree	Undecided	Undecided	Disagree	8	72.7	1	8.33
I approve	19	Erkek	Single	Nursing	II	Low (25.000₺)	Yes	17.36	No	1-2 days	1-2 servings per day	No			No	Strongly agree	Strongly agree	Strongly agree	Agree	Agree	Strongly agree	Agree	Undecided	Disagree	Agree	Agree	Strongly agree	Agree	Agree	Strongly agree	Agree	Agree	Agree	Agree	Agree	Undecided	Agree	Strongly agree	9	81.8	0	0
I approve	21	Erkek	Single	Nursing	II	Low (25.000₺)	Yes	18.93	No	I don't do it	1-2 servings per day	No			No	Strongly agree	Strongly agree	Strongly agree	Strongly agree	Strongly agree	Strongly agree	Agree	Agree	Agree	Agree	Agree	Agree	Agree	Agree	Agree	Agree	Agree	Agree	Agree	Agree	Agree	Agree	Agree	11	100	0	0
I approve	20	Female	Single	Nursing	II	Middle (25.001₺-60.000₺)	Yes	20.32	No	3-4 days	1-2 servings per day	No			No	Strongly agree	Strongly agree	Strongly agree	Undecided	Strongly agree	Strongly agree	Undecided	Strongly agree	Undecided	Undecided	Agree	Strongly agree	Strongly agree	Strongly agree	Strongly agree	Strongly agree	Undecided	Strongly agree	Strongly agree	Agree	Undecided	Undecided	Agree	7	63.6	0	0
I approve	23	Erkek	Single	Nursing	II	Middle (25.001₺-60.000₺)	Yes	23.3	No	1-2 days	1-2 servings per day	No			Yes	Strongly agree	Strongly agree	Strongly agree	Strongly agree	Strongly agree	Strongly agree	Strongly agree	Strongly agree	Strongly agree	Strongly agree	Strongly agree	Strongly agree	Strongly agree	Strongly agree	Strongly agree	Strongly agree	Strongly agree	Agree	Strongly agree	Strongly agree	Strongly agree	Strongly agree	Strongly agree	11	100	0	0
I approve	20	Female	Single	Nursing	II	Middle (25.001₺-60.000₺)	Yes	24.17	No	I don't do it	5 more servings per day	No			No	Agree	Agree	Agree	Strongly agree	Agree	Agree	Agree	Agree	Undecided	Agree	Agree	Agree	Agree	Undecided	Undecided	Agree	Agree	Agree	Agree	Agree	Undecided	Undecided	Undecided	10	90.9	0	0
I approve	20	Female	Single	Nursing	II	Middle (25.001₺-60.000₺)	No	19.1	Yes	1-2 days	1-2 servings per day	No			No	Strongly agree	Strongly agree	Strongly agree	Agree	Strongly agree	Strongly agree	Strongly agree	Strongly agree	Strongly agree	Strongly agree	Strongly agree	Strongly agree	Strongly agree	Strongly agree	Strongly agree	Strongly agree	Agree	Agree	Strongly agree	Undecided	Undecided	Strongly agree	Agree	11	100	0	0
I approve	21	Female	Single	Nursing	II	Low (25.000₺)	Yes	18.14	No	5 or more days	3-4 servings per day	No			No	Strongly agree	Strongly agree	Agree	Undecided	Agree	Undecided	Agree	Agree	Disagree	Disagree	Disagree	Strongly agree	Strongly agree	Agree	Disagree	Agree	Undecided	Undecided	Agree	Agree	Disagree	Agree	Agree	6	54.5	2	16.66
I approve	22	Erkek	Single	Nursing	II	Middle (25.001₺-60.000₺)	No	17.58	Yes	1-2 days	3-4 servings per day	No			Yes	Agree	Strongly agree	Agree	Undecided	Agree	Agree	Strongly agree	Undecided	Undecided	Agree	Undecided	Strongly agree	Strongly agree	Agree	Strongly agree	Strongly agree	Strongly agree	Agree	Strongly agree	Agree	Undecided	Strongly agree	Strongly agree	7	63.6	0	0
I approve	20	Female	Single	Nursing	II	Middle (25.001₺-60.000₺)	Yes	20.96	No	1-2 days	1-2 servings per day	No			No	Strongly agree	Strongly agree	Strongly agree	Strongly agree	Strongly agree	Strongly agree	Strongly agree	Disagree	Agree	Agree	Disagree	Strongly agree	Strongly agree	Strongly agree	Strongly agree	Strongly agree	Agree	Agree	Strongly agree	Strongly agree	Disagree	Agree	Agree	9	81.8	1	8.33
I approve	20	Female	Single	Nursing	II	Low (25.000₺)	Yes	18.75	No	1-2 days	3-4 servings per day	Yes	1 day	1-2 units	No	Strongly agree	Strongly agree	Strongly agree	Agree	Agree	Strongly agree	Strongly agree	Agree	Agree	Strongly agree	Agree	Agree	Agree	Undecided	Agree	Agree	Agree	Undecided	Agree	Agree	Undecided	Undecided	Agree	11	100	0	0
I approve	19	Female	Single	Nursing	II	Middle (25.001₺-60.000₺)	Yes	23.5	No	I don't do it	1-2 servings per day	No			No	Strongly agree	Strongly agree	Strongly agree	Strongly agree	Strongly agree	Strongly agree	Strongly agree	Agree	Strongly agree	Strongly agree	Strongly agree	Disagree	Strongly agree	Strongly agree	Strongly agree	Strongly agree	Strongly agree	Strongly agree	Strongly agree	Strongly agree	Disagree	Undecided	Strongly agree	11	100	2	16.66
I approve	19	Female	Single	Nursing	II	Middle (25.001₺-60.000₺)	No	20.7	No	1-2 days	1-2 servings per day	No			No	Strongly agree	Strongly agree	Strongly agree	Strongly agree	Strongly agree	Strongly agree	Strongly agree	Strongly agree	Strongly agree	Strongly agree	Strongly agree	Strongly agree	Strongly agree	Agree	Strongly agree	Strongly agree	Agree	Strongly agree	Strongly agree	Strongly agree	Strongly agree	Strongly agree	Agree	11	100	0	0
I approve	20	Female	Single	Nursing	III	Middle (25.001₺-60.000₺)	Yes	21.83	No	3-4 days	3-4 servings per day	No			Yes	Agree	Agree	Agree	Agree	Agree	Agree	Agree	Strongly agree	Agree	Undecided	Agree	Strongly agree	Strongly agree	Undecided	Strongly agree	Strongly agree	Agree	Agree	Agree	Strongly agree	Undecided	Agree	Agree	10	90.9	0	0
I approve	21	Female	Single	Nursing	III	Middle (25.001₺-60.000₺)	No	19.47	No	5 or more days	1-2 servings per day	Yes	2 day	1-2 units	No	Strongly agree	Strongly agree	Strongly agree	Strongly agree	Strongly agree	Strongly agree	Undecided	Strongly agree	Undecided	Undecided	Undecided	Strongly agree	Strongly agree	Strongly agree	Strongly agree	Strongly agree	Undecided	Strongly agree	Strongly agree	Strongly agree	Undecided	Strongly agree	Strongly agree	7	63.6	0	0
I approve	21	Female	Single	Nursing	III	Middle (25.001₺-60.000₺)	No	19.29	No	I don't do it	3-4 servings per day	No			No	Strongly agree	Strongly agree	Strongly agree	Agree	Strongly agree	Strongly agree	Strongly agree	Strongly agree	Disagree	Agree	Agree	Undecided	Strongly agree	Undecided	Agree	Agree	Disagree	Disagree	Strongly agree	Strongly agree	Agree	Disagree	Agree	10	90.9	3	25
I approve	21	Female	Single	Nursing	III	Middle (25.001₺-60.000₺)	No	21.88	No	I don't do it	1-2 servings per day	No			Yes	Agree	Agree	Agree	Undecided	Disagree	Undecided	Agree	Agree	Disagree	Disagree	Agree	Agree	Strongly agree	Disagree	Agree	Strongly agree	Agree	Agree	Strongly agree	Strongly agree	Undecided	Strongly agree	Strongly agree	6	54.5	1	8.33
I approve	22	Female	Single	Nursing	III	Middle (25.001₺-60.000₺)	Yes	19.38	No	3-4 days	3-4 servings per day	No			Yes	Strongly agree	Strongly agree	Agree	Agree	Agree	Agree	Agree	Agree	Agree	Undecided	Agree	Strongly agree	Strongly agree	Strongly agree	Strongly agree	Strongly agree	Agree	Strongly agree	Strongly agree	Strongly agree	Undecided	Agree	Agree	10	90.9	0	0
I approve	24	Female	Single	Nursing	III	Middle (25.001₺-60.000₺)	No	25.59	No	1-2 days	1-2 servings per day	No			Yes	Strongly agree	Strongly agree	Undecided	Strongly agree	Strongly agree	Undecided	Agree	Agree	Agree	Undecided	Undecided	Agree	Strongly agree	Agree	Agree	Agree	Disagree	Disagree	Strongly agree	Agree	Disagree	Agree	Agree	7	63.6	3	25
I approve	27	Female	Married	Nursing	II	Middle (25.001₺-60.000₺)	No	22.83	Yes	I don't do it	1-2 servings per day	No			Yes	Strongly agree	Strongly agree	Strongly agree	Agree	Strongly agree	Strongly agree	Strongly agree	Strongly agree	Strongly agree	Strongly agree	Strongly agree	Strongly agree	Strongly agree	Strongly agree	Strongly agree	Strongly agree	Strongly agree	Agree	Strongly agree	Agree	Undecided	Strongly agree	Strongly agree	11	100	0	0
I approve	23	Female	Single	Nursing	III	Middle (25.001₺-60.000₺)	No	27.97	Yes	I don't do it	3-4 servings per day	No			No	Agree	Undecided	Undecided	Agree	Agree	Agree	Undecided	Agree	Undecided	Disagree	Disagree	Undecided	Agree	Agree	Strongly agree	Undecided	Agree	Disagree	Agree	Agree	Disagree	Agree	Undecided	5	45.6	2	16.66
I approve	25	Female	Single	Nursing	III	Middle (25.001₺-60.000₺)	Yes	20.45	No	1-2 days	1-2 servings per day	No			No	Agree	Agree	Agree	Agree	Agree	Strongly agree	Agree	Undecided	Agree	Undecided	Agree	Agree	Strongly agree	Agree	Strongly agree	Strongly agree	Strongly agree	Undecided	Strongly agree	Strongly agree	Strongly disagree	Undecided	Undecided	9	81.8	1	8.33
I approve	23	Female	Single	Nursing	III	Middle (25.001₺-60.000₺)	No	25.64	No	I don't do it	1-2 servings per day	No			No	Strongly agree	Strongly agree	Agree	Strongly agree	Undecided	Strongly agree	Agree	Agree	Agree	Undecided	Undecided	Agree	Strongly agree	Agree	Agree	Strongly agree	Agree	Undecided	Strongly agree	Agree	Disagree	Agree	Undecided	8	72.7	1	8.33
I approve	23	Female	Single	Nursing	III	Middle (25.001₺-60.000₺)	No	20.28	No	I don't do it	1-2 servings per day	No			Yes	Agree	Agree	Agree	Undecided	Undecided	Agree	Agree	Strongly agree	Agree	Undecided	Agree	Agree	Agree	Disagree	Agree	Agree	Agree	Agree	Agree	Strongly agree	Disagree	Agree	Agree	8	72.7	2	16.66
I approve	21	Female	Single	Nursing	III	Middle (25.001₺-60.000₺)	No	21.2	No	1-2 days	1-2 servings per day	No			No	Strongly agree	Strongly agree	Agree	Agree	Strongly agree	Agree	Agree	Agree	Agree	Undecided	Agree	Agree	Agree	Agree	Agree	Agree	Agree	Undecided	Undecided	Agree	Undecided	Undecided	Undecided	10	90.9	0	0
I approve	23	Female	Single	Nursing	III	Middle (25.001₺-60.000₺)	Yes	17.99	Yes	I don't do it	3-4 servings per day	Yes			No	Strongly agree	Strongly agree	Strongly agree	Strongly agree	Strongly agree	Strongly agree	Strongly agree	Strongly agree	Strongly agree	Strongly agree	Strongly agree	Strongly agree	Strongly agree	Strongly agree	Strongly agree	Strongly agree	Agree	Agree	Strongly agree	Strongly agree	Undecided	Undecided	Agree	11	100	0	0
I approve	22	Female	Single	Nursing	III	Middle (25.001₺-60.000₺)	Yes	22.15	No	I don't do it	1-2 servings per day	No			No	Strongly agree	Strongly agree	Strongly agree	Strongly agree	Strongly agree	Strongly agree	Strongly agree	Strongly agree	Strongly agree	Strongly agree	Strongly agree	Strongly agree	Strongly agree	Strongly agree	Strongly agree	Strongly agree	Strongly agree	Strongly agree	Strongly agree	Strongly agree	Agree	Strongly agree	Strongly agree	11	100	0	0
I approve	23	Female	Single	Nursing	III	Middle (25.001₺-60.000₺)	Yes	25.39	No	I don't do it	1-2 servings per day	No			No	Strongly agree	Strongly agree	Agree	Agree	Agree	Agree	Agree	Agree	Agree	Disagree	Agree	Agree	Agree	Undecided	Undecided	Agree	Agree	Undecided	Agree	Agree	Agree	Undecided	Undecided	10	90.9	0	0
I approve	21	Female	Single	Nursing	III	Middle (60.001₺ and above)	No	21.74	No	3-4 days	1-2 servings per day	No			No	Agree	Agree	Agree	Agree	Agree	Undecided	Agree	Agree	Undecided	Disagree	Undecided	Strongly agree	Agree	Undecided	Strongly agree	Strongly agree	Agree	Agree	Agree	Agree	Undecided	Agree	Agree	7	63.6	0	0
I approve	22	Female	Single	Nursing	III	Middle (25.001₺-60.000₺)	No	19.29	Yes	3-4 days	1-2 servings per day	No			Yes	Strongly agree	Strongly agree	Strongly agree	Strongly agree	Strongly agree	Agree	Strongly agree	Strongly agree	Agree	Undecided	Agree	Strongly agree	Strongly agree	Undecided	Agree	Strongly agree	Undecided	Disagree	Agree	Agree	Undecided	Undecided	Undecided	10	90.9	1	8.33
I approve	23	Female	Single	Nursing	III	Middle (25.001₺-60.000₺)	No	27.56	No	3-4 days	1-2 servings per day	No			No	Strongly agree	Undecided	Agree	Strongly agree	Strongly agree	Agree	Strongly agree	Agree	Agree	Strongly agree	Agree	Agree	Strongly agree	Agree	Strongly agree	Strongly agree	Strongly agree	Agree	Strongly agree	Strongly agree	Undecided	Agree	Strongly agree	10	90.9	0	0
I approve	20	Female	Single	Nursing	III	Middle (25.001₺-60.000₺)	No	19.1	No	3-4 days	1-2 servings per day	No			Yes	Strongly agree	Agree	Strongly agree	Strongly agree	Strongly agree	Agree	Undecided	Strongly agree	Agree	Undecided	Undecided	Strongly agree	Agree	Undecided	Strongly agree	Strongly agree	Strongly agree	Undecided	Strongly agree	Agree	Undecided	Agree	Undecided	8	72.7	0	0
I approve	20	Female	Single	Nursing	III	Middle (25.001₺-60.000₺)	No	19.71	Yes	3-4 days	1-2 servings per day	No			No	Strongly agree	Strongly agree	Strongly agree	Strongly agree	Strongly agree	Strongly agree	Undecided	Strongly agree	Undecided	Undecided	Undecided	Strongly agree	Strongly agree	Undecided	Strongly agree	Strongly agree	Strongly agree	Undecided	Strongly agree	Strongly agree	Undecided	Strongly agree	Undecided	7	63.6	0	0
I approve	21	Female	Single	Midwifery	II	Low (25.000₺)	No	19.05	No	I don't do it	3-4 servings per day	No			No	Strongly agree	Strongly agree	Agree	Agree	Strongly agree	Strongly agree	Agree	Agree	Agree	Strongly agree	Agree	Strongly agree	Strongly agree	Agree	Agree	Agree	Strongly agree	Agree	Strongly agree	Strongly agree	Agree	Agree	Agree	11	100	0	0
I approve	20	Female	Single	Midwifery	II	Middle (25.001₺-60.000₺)	No	21.22	No	I don't do it	3-4 servings per day	No			No	Strongly agree	Strongly agree	Strongly agree	Agree	Undecided	Agree	Disagree	Strongly agree	Undecided	Disagree	Disagree	Strongly agree	Strongly agree	Undecided	Agree	Agree	Disagree	Agree	Agree	Strongly disagree	Disagree	Disagree	Strongly agree	6	54.5	4	33.33
I approve	19	Female	Single	Midwifery	II	Middle (25.001₺-60.000₺)	No	18.9	No	I don't do it	1-2 servings per day	No	1 day	1-2 units	Yes	Agree	Agree	Agree	Agree	Agree	Agree	Agree	Agree	Agree	Agree	Agree	Agree	Agree	Agree	Agree	Agree	Agree	Agree	Agree	Agree	Agree	Agree	Agree	11	100	0	0
I approve	20	Female	Single	Midwifery	II	Middle (25.001₺-60.000₺)	No	21.45	No	I don't do it	1-2 servings per day	No	1 day	1-2 units	Yes	Agree	Agree	Agree	Agree	Agree	Agree	Agree	Agree	Agree	Undecided	Undecided	Agree	Agree	Undecided	Agree	Agree	Disagree	Disagree	Agree	Agree	Disagree	Undecided	Undecided	9	81.8	3	25
I approve	20	Female	Single	Midwifery	II	Middle (25.001₺-60.000₺)	No	19.78	No	3-4 days	1-2 servings per day	No			Yes	Strongly agree	Strongly agree	Strongly agree	Strongly agree	Strongly agree	Strongly agree	Strongly agree	Strongly agree	Strongly agree	Strongly agree	Agree	Strongly agree	Strongly agree	Strongly agree	Strongly agree	Strongly agree	Agree	Strongly agree	Strongly agree	Strongly agree	Strongly agree	Strongly agree	Undecided	11	100	0	0
I approve	19	Female	Single	Midwifery	II	Middle (25.001₺-60.000₺)	Yes	30.11	No	1-2 days	1-2 servings per day	No			No	Strongly agree	Strongly agree	Agree	Undecided	Agree	Agree	Agree	Agree	Agree	Agree	Undecided	Agree	Agree	Agree	Agree	Agree	Agree	Undecided	Agree	Agree	Undecided	Agree	Agree	9	81.8	0	0
I approve	20	Female	Single	Midwifery	II	Middle (25.001₺-60.000₺)	No	19.14	Yes	1-2 days	1-2 servings per day	Yes	1 day	1-2 units	Yes	Agree	Agree	Agree	Agree	Agree	Agree	Undecided	Agree	Undecided	Agree	Agree	Strongly agree	Strongly agree	Agree	Strongly agree	Strongly agree	Strongly agree	Agree	Agree	Agree	Undecided	Agree	Undecided	9	81.8	0	0
I approve	20	Female	Single	Midwifery	II	Middle (25.001₺-60.000₺)	Yes	20.96	No	1-2 days	5 more servings per day	No			No	Agree	Agree	Disagree	Agree	Agree	Agree	Agree	Agree	Strongly agree	Agree	Agree	Agree	Agree	Agree	Agree	Agree	Agree	Agree	Agree	Agree	Agree	Agree	Agree	10	90.9	0	0
I approve	24	Female	Single	Midwifery	II	Middle (25.001₺-60.000₺)	No	20.2	No	I don't do it	3-4 servings per day	No			No	Strongly agree	Strongly agree	Strongly agree	Strongly agree	Strongly agree	Strongly agree	Agree	Strongly agree	Agree	Undecided	Agree	Strongly agree	Strongly agree	Strongly agree	Strongly agree	Strongly agree	Agree	Agree	Strongly agree	Strongly agree	Undecided	Agree	Strongly agree	10	90.9	0	0
I approve	20	Female	Single	Midwifery	II	Middle (25.001₺-60.000₺)	Yes	28.34	No	1-2 days	3-4 servings per day	No			Yes	Strongly agree	Strongly agree	Strongly agree	Strongly agree	Strongly agree	Undecided	Strongly agree	Strongly agree	Strongly agree	Strongly agree	Strongly agree	Strongly agree	Strongly agree	Strongly agree	Strongly agree	Agree	Strongly agree	Strongly agree	Strongly agree	Undecided	Agree	Agree	Strongly agree	10	90.9	0	0
I approve	19	Female	Single	Midwifery	II	Middle (25.001₺-60.000₺)	No	22.27	No	I don't do it	1-2 servings per day	No			No	Strongly agree	Strongly agree	Strongly agree	Strongly agree	Strongly agree	Strongly agree	Strongly agree	Strongly agree	Strongly agree	Agree	Agree	Strongly agree	Agree	Strongly agree	Strongly agree	Strongly agree	Agree	Undecided	Strongly agree	Undecided	Undecided	Strongly agree	Agree	11	100	0	0
I approve	21	Female	Single	Midwifery	II	Middle (25.001₺-60.000₺)	Yes	20.83	No	I don't do it	1-2 servings per day	No			Yes	Strongly agree	Strongly agree	Agree	Strongly agree	Strongly agree	Strongly agree	Strongly agree	Strongly agree	Strongly agree	Strongly agree	Agree	Strongly agree	Strongly agree	Strongly agree	Strongly agree	Strongly agree	Strongly agree	Strongly agree	Strongly agree	Strongly agree	Strongly agree	Strongly agree	Strongly agree	11	100	0	0
I approve	33	Female	Married	Midwifery	II	Low (25.000₺)	No	19.13	No	1-2 days	1-2 servings per day	No			Yes	Strongly agree	Agree	Agree	Strongly agree	Strongly agree	Strongly agree	Strongly agree	Strongly agree	Agree	Agree	Agree	Strongly agree	Strongly agree	Undecided	Agree	Strongly agree	Strongly agree	Strongly agree	Strongly agree	Strongly agree	Undecided	Undecided	Strongly agree	11	100	0	0
I approve	20	Female	Single	Midwifery	II	Middle (25.001₺-60.000₺)	No	22.31	No	1-2 days	5 more servings per day	No			Yes	Strongly agree	Strongly agree	Strongly agree	Strongly agree	Strongly agree	Strongly agree	Strongly agree	Undecided	Agree	Agree	Strongly agree	Strongly agree	Strongly agree	Strongly agree	Strongly agree	Strongly agree	Strongly agree	Strongly agree	Strongly agree	Strongly agree	Undecided	Strongly agree	Strongly agree	10	90.9	0	0
I approve	20	Female	Single	Midwifery	II	Middle (25.001₺-60.000₺)	Yes	19.71	No	I don't do it	1-2 servings per day	No			Yes	Agree	Agree	Agree	Agree	Agree	Agree	Agree	Strongly agree	Undecided	Agree	Undecided	Strongly agree	Strongly agree	Agree	Agree	Agree	Agree	Agree	Agree	Agree	Undecided	Undecided	Undecided	9	81.8	0	0
I approve	19	Female	Single	Midwifery	II	Middle (25.001₺-60.000₺)	Yes	19.79	No	I don't do it	3-4 servings per day	No			No	Agree	Agree	Agree	Agree	Undecided	Agree	Undecided	Agree	Agree	Agree	Agree	Agree	Agree	Agree	Agree	Agree	Undecided	Agree	Agree	Agree	Undecided	Undecided	Agree	9	81.8	0	0
I approve	19	Female	Single	Midwifery	II	Middle (25.001₺-60.000₺)	No	18.37	No	I don't do it	5 more servings per day	No			No	Strongly agree	Strongly agree	Strongly agree	Undecided	Agree	Agree	Agree	Strongly agree	Strongly agree	Agree	Agree	Strongly agree	Strongly agree	Strongly agree	Strongly agree	Strongly agree	Agree	Strongly agree	Strongly agree	Strongly agree	Undecided	Strongly agree	Strongly agree	10	90.9	0	0
I approve	21	Female	Single	Midwifery	II	Low (25.000₺)	No	25.64	No	I don't do it	1-2 servings per day	No			No	Agree	Agree	Agree	Agree	Agree	Agree	Agree	Undecided	Undecided	Agree	Agree	Agree	Agree	Agree	Agree	Agree	Agree	Agree	Agree	Agree	Undecided	Undecided	Agree	9	81.8	0	0
I approve	20	Female	Single	Midwifery	II	Low (25.000₺)	No	21.72	Yes	1-2 days	1-2 servings per day	Yes	1 day	3 units	No	Agree	Agree	Agree	Agree	Undecided	Agree	Agree	Agree	Agree	Undecided	Agree	Agree	Agree	Agree	Agree	Agree	Undecided	Agree	Agree	Undecided	Undecided	Agree	Undecided	9	81.8	0	0
I approve	20	Female	Single	Midwifery	II	Middle (25.001₺-60.000₺)	Yes	26.35	No	1-2 days	1-2 servings per day	No			Yes	Agree	Agree	Agree	Agree	Undecided	Agree	Agree	Agree	Undecided	Agree	Undecided	Agree	Agree	Undecided	Agree	Agree	Undecided	Agree	Agree	Undecided	Undecided	Undecided	Undecided	8	72.7	0	0
I approve	19	Female	Single	Midwifery	II	Middle (25.001₺-60.000₺)	No	22.59	No	I don't do it	1-2 servings per day	No			No	Strongly agree	Strongly agree	Strongly agree	Strongly agree	Strongly agree	Strongly agree	Strongly agree	Agree	Strongly agree	Strongly agree	Strongly agree	Strongly agree	Strongly agree	Disagree	Agree	Strongly agree	Disagree	Agree	Strongly agree	Disagree	Strongly disagree	Agree	Agree	11	100	4	33.33
I approve	20	Female	Single	Midwifery	II	Middle (25.001₺-60.000₺)	Yes	19.88	No	I don't do it	1-2 servings per day	No			No	Agree	Agree	Agree	Agree	Agree	Agree	Undecided	Agree	Agree	Disagree	Agree	Agree	Agree	Agree	Agree	Agree	Agree	Undecided	Agree	Agree	Undecided	Agree	Agree	9	81.8	0	0
I approve	21	Female	Single	Midwifery	II	Low (25.000₺)	Yes	18.9	No	1-2 days	3-4 servings per day	No			Yes	Agree	Agree	Agree	Agree	Agree	Agree	Agree	Agree	Agree	Agree	Agree	Agree	Agree	Agree	Agree	Agree	Agree	Agree	Agree	Agree	Agree	Agree	Agree	11	100	0	0
I approve	20	Female	Single	Midwifery	II	Middle (25.001₺-60.000₺)	Yes	22.99	No	I don't do it	1-2 servings per day	No			No	Strongly agree	Strongly agree	Strongly agree	Strongly agree	Undecided	Strongly agree	Agree	Agree	Strongly agree	Disagree	Disagree	Strongly agree	Strongly agree	Undecided	Agree	Strongly agree	Disagree	Agree	Strongly agree	Agree	Strongly disagree	Strongly agree	Agree	8	72.7	2	16.66
I approve	21	Female	Single	Midwifery	II	Middle (25.001₺-60.000₺)	No	19.23	Yes	1-2 days	3-4 servings per day	Yes	3 day	1-2 units	No	Strongly agree	Strongly agree	Strongly agree	Strongly agree	Strongly agree	Strongly agree	Strongly agree	Undecided	Agree	Agree	Agree	Agree	Strongly agree	Agree	Strongly agree	Strongly agree	Agree	Agree	Strongly agree	Strongly agree	Disagree	Agree	Agree	10	90.9	1	8.33
I approve	20	Female	Single	Midwifery	II	Middle (25.001₺-60.000₺)	No	19.05	No	I don't do it	1-2 servings per day	No			No	Strongly agree	Strongly agree	Strongly agree	Agree	Agree	Agree	Agree	Agree	Undecided	Undecided	Disagree	Agree	Undecided	Undecided	Agree	Agree	Undecided	Agree	Undecided	Undecided	Disagree	Undecided	Undecided	8	72.7	1	8.33
I approve	19	Female	Single	Midwifery	II	Middle (25.001₺-60.000₺)	No	19.38	No	1-2 days	3-4 servings per day	No			No	Strongly agree	Strongly agree	Strongly agree	Agree	Strongly agree	Disagree	Strongly agree	Strongly agree	Agree	Agree	Agree	Strongly agree	Agree	Undecided	Agree	Agree	Undecided	Agree	Agree	Undecided	Agree	Agree	Agree	10	90.9	0	0
I approve	21	Female	Single	Midwifery	II	Low (25.000₺)	No	16.53	No	3-4 days	3-4 servings per day	No			Yes	Agree	Strongly agree	Strongly agree	Undecided	Undecided	Undecided	Undecided	Agree	Undecided	Undecided	Agree	Agree	Agree	Agree	Agree	Agree	Disagree	Undecided	Undecided	Agree	Agree	Agree	Agree	5	45.6	1	8.33
I approve	19	Female	Single	Midwifery	II	Middle (25.001₺-60.000₺)	Yes	22.04	No	I don't do it	1-2 servings per day	No			Yes	Strongly agree	Strongly agree	Strongly agree	Strongly agree	Agree	Agree	Agree	Agree	Undecided	Undecided	Undecided	Strongly agree	Agree	Undecided	Strongly agree	Strongly agree	Agree	Agree	Agree	Strongly agree	Agree	Agree	Agree	8	72.7	0	0
I approve	20	Female	Single	Midwifery	II	Middle (25.001₺-60.000₺)	No	17.71	No	3-4 days	1-2 servings per day	No			No	Strongly agree	Strongly agree	Agree	Agree	Agree	Agree	Agree	Undecided	Undecided	Undecided	Agree	Strongly agree	Strongly agree	Strongly agree	Strongly agree	Strongly agree	Strongly agree	Strongly agree	Strongly agree	Strongly agree	Undecided	Strongly agree	Agree	8	72.7	0	0
I approve	19	Female	Single	Midwifery	I	Middle (25.001₺-60.000₺)	No	20.76	No	1-2 days	3-4 servings per day	No			Yes	Undecided	Undecided	Undecided	Agree	Agree	Agree	Undecided	Agree	Undecided	Disagree	Undecided	Agree	Agree	Agree	Agree	Agree	Agree	Agree	Agree	Agree	Disagree	Disagree	Agree	4	36.4	2	16.66
I approve	19	Female	Single	Midwifery	I	Middle (25.001₺-60.000₺)	No	19.36	No	I don't do it	1-2 servings per day	No			Yes	Agree	Strongly agree	Agree	Agree	Agree	Agree	Agree	Agree	Agree	Disagree	Agree	Agree	Agree	Agree	Agree	Agree	Agree	Agree	Agree	Agree	Disagree	Agree	Agree	10	90.9	1	8.33
I approve	20	Female	Single	Midwifery	I	Middle (25.001₺-60.000₺)	No	18.94	Yes	1-2 days	3-4 servings per day	No			Yes	Agree	Agree	Agree	Agree	Undecided	Strongly agree	Agree	Undecided	Agree	Agree	Disagree	Agree	Strongly agree	Undecided	Strongly agree	Agree	Strongly agree	Agree	Strongly agree	Strongly agree	Agree	Disagree	Disagree	8	72.7	2	16.66
I approve	20	Female	Single	Midwifery	I	Middle (25.001₺-60.000₺)	No	15.79	Yes	I don't do it	1-2 servings per day	Yes	1 day	1-2 units	No	Strongly agree	Strongly agree	Agree	Strongly agree	Undecided	Strongly agree	Strongly agree	Strongly agree	Agree	Undecided	Strongly agree	Strongly agree	Strongly agree	Agree	Strongly agree	Strongly agree	Disagree	Agree	Strongly agree	Undecided	Undecided	Undecided	Strongly agree	9	81.8	1	8.33
I approve	18	Female	Single	Midwifery	I	Middle (25.001₺-60.000₺)	No	20.96	No	1-2 days	1-2 servings per day	No			No	Strongly agree	Strongly agree	Agree	Undecided	Agree	Agree	Agree	Strongly agree	Undecided	Agree	Undecided	Strongly agree	Strongly agree	Strongly agree	Strongly agree	Strongly agree	Undecided	Undecided	Agree	Agree	Undecided	Undecided	Strongly agree	8	72.7	0	0
I approve	20	Female	Single	Midwifery	I	Middle (25.001₺-60.000₺)	No	19.38	No	1-2 days	1-2 servings per day	No			Yes	Strongly agree	Strongly agree	Agree	Strongly agree	Strongly agree	Strongly agree	Strongly agree	Strongly agree	Agree	Undecided	Agree	Strongly agree	Strongly agree	Strongly agree	Strongly agree	Strongly agree	Undecided	Undecided	Strongly agree	Agree	Undecided	Agree	Agree	10	90.9	0	0
I approve	19	Female	Single	Midwifery	I	Middle (25.001₺-60.000₺)	No	18.07	No	5 or more days	1-2 servings per day	No			No	Agree	Agree	Undecided	Agree	Undecided	Agree	Disagree	Agree	Agree	Disagree	Undecided	Strongly agree	Disagree	Agree	Agree	Undecided	Agree	Agree	Undecided	Agree	Disagree	Disagree	Agree	6	54.5	3	25
I approve	20	Female	Single	Midwifery	I	Low (25.000₺)	No	18.07	Yes	I don't do it	1-2 servings per day	No			Yes	Strongly agree	Strongly agree	Agree	Agree	Undecided	Agree	Agree	Strongly agree	Agree	Undecided	Agree	Strongly agree	Strongly agree	Agree	Strongly agree	Strongly agree	Undecided	Agree	Strongly agree	Agree	Undecided	Agree	Agree	9	81.8	0	0
I approve	19	Female	Single	Midwifery	I	Middle (25.001₺-60.000₺)	No	18.13	No	1-2 days	1-2 servings per day	No			Yes	Agree	Strongly agree	Agree	Agree	Undecided	Agree	Agree	Agree	Agree	Disagree	Agree	Strongly agree	Strongly agree	Strongly agree	Agree	Strongly agree	Agree	Agree	Strongly agree	Agree	Undecided	Agree	Agree	9	81.8	0	0
I approve	20	Female	Single	Midwifery	I	Middle (25.001₺-60.000₺)	No	19.53	No	I don't do it	5 more servings per day	No			No	Strongly agree	Strongly agree	Strongly agree	Strongly agree	Undecided	Agree	Strongly agree	Strongly agree	Strongly agree	Strongly agree	Agree	Strongly agree	Strongly agree	Strongly agree	Agree	Agree	Agree	Strongly agree	Strongly agree	Strongly agree	Strongly agree	Strongly agree	Strongly agree	10	90.9	0	0
I approve	23	Female	Single	Midwifery	I	Middle (25.001₺-60.000₺)	No	19.65	No	I don't do it	1-2 servings per day	No			Yes	Strongly agree	Strongly agree	Strongly agree	Strongly agree	Undecided	Strongly agree	Strongly agree	Strongly agree	Strongly agree	Agree	Strongly agree	Strongly agree	Strongly agree	Undecided	Strongly agree	Strongly agree	Strongly agree	Strongly agree	Strongly agree	Agree	Undecided	Strongly agree	Agree	10	90.9	0	0
I approve	19	Female	Single	Midwifery	I	Middle (25.001₺-60.000₺)	No	21.08	No	I don't do it	1-2 servings per day	No			No	Strongly agree	Strongly agree	Strongly agree	Disagree	Strongly agree	Undecided	Agree	Strongly agree	Disagree	Disagree	Disagree	Strongly agree	Agree	Strongly agree	Strongly agree	Agree	Disagree	Disagree	Undecided	Strongly agree	Undecided	Disagree	Agree	6	54.5	3	25
I approve	19	Female	Single	Midwifery	I	Middle (25.001₺-60.000₺)	No	25.63	No	I don't do it	3-4 servings per day	No			Yes	Strongly agree	Strongly agree	Agree	Undecided	Undecided	Agree	Agree	Agree	Agree	Disagree	Undecided	Strongly agree	Agree	Agree	Strongly agree	Agree	Disagree	Agree	Strongly agree	Strongly agree	Disagree	Agree	Agree	7	63.6	2	16.66
I approve	18	Female	Single	Midwifery	I	Middle (25.001₺-60.000₺)	No	20.08	No	3-4 days	1-2 servings per day	No			No	Strongly agree	Strongly agree	Agree	Undecided	Undecided	Undecided	Agree	Disagree	Disagree	Disagree	Disagree	Agree	Agree	Undecided	Agree	Agree	Agree	Disagree	Agree	Agree	Disagree	Undecided	Agree	4	36.4	2	16.66
I approve	20	Female	Single	Midwifery	I	Low (25.000₺)	No	21.8	No	I don't do it	3-4 servings per day	No			No	Disagree	Disagree	Agree	Agree	Strongly agree	Undecided	Undecided	Agree	Agree	Disagree	Disagree	Agree	Agree	Strongly agree	Agree	Undecided	Undecided	Undecided	Agree	Undecided	Strongly disagree	Agree	Undecided	6	54.5	1	8.33
I approve	20	Female	Single	Midwifery	I	Low (25.000₺)	No	19.47	No	I don't do it	1-2 servings per day	No			Yes	Strongly agree	Strongly agree	Strongly agree	Strongly agree	Agree	Strongly agree	Strongly disagree	Agree	Disagree	Strongly disagree	Strongly disagree	Strongly agree	Strongly agree	Disagree	Strongly agree	Strongly agree	Agree	Strongly agree	Strongly agree	Agree	Strongly disagree	Strongly agree	Disagree	7	63.6	3	25
I approve	19	Female	Single	Midwifery	I	Middle (25.001₺-60.000₺)	No	19.23	No	5 or more days	5 more servings per day	No			Yes	Strongly agree	Strongly agree	Agree	Agree	Undecided	Agree	Agree	Undecided	Agree	Undecided	Agree	Strongly agree	Agree	Agree	Strongly agree	Agree	Undecided	Agree	Strongly agree	Agree	Undecided	Agree	Agree	8	72.7	0	0
I approve	18	Female	Single	Midwifery	I	Middle (25.001₺-60.000₺)	No	25.21	No	I don't do it	1-2 servings per day	No			No	Strongly agree	Strongly agree	Strongly agree	Strongly agree	Undecided	Agree	Undecided	Strongly agree	Agree	Undecided	Undecided	Strongly agree	Strongly agree	Strongly agree	Strongly agree	Agree	Undecided	Undecided	Agree	Strongly agree	Disagree	Undecided	Agree	7	63.6	1	8.33
I approve	19	Female	Single	Midwifery	I	Middle (25.001₺-60.000₺)	No	19.29	No	I don't do it	1-2 servings per day	No			No	Strongly agree	Strongly agree	Agree	Agree	Agree	Agree	Agree	Agree	Disagree	Disagree	Disagree	Strongly agree	Strongly agree	Agree	Agree	Strongly agree	Agree	Agree	Strongly agree	Strongly agree	Agree	Agree	Agree	8	72.7	0	0
I approve	19	Female	Single	Midwifery	I	Middle (25.001₺-60.000₺)	No	20.13	No	I don't do it	1-2 servings per day	No			Yes	Strongly agree	Strongly agree	Agree	Undecided	Undecided	Undecided	Undecided	Agree	Undecided	Disagree	Disagree	Agree	Agree	Agree	Agree	Agree	Agree	Agree	Undecided	Undecided	Disagree	Disagree	Agree	4	36.4	2	16.66
I approve	22	Female	Single	Midwifery	I	Middle (25.001₺-60.000₺)	No	19.14	Yes	I don't do it	1-2 servings per day	Yes	1 day	1-2 units	Yes	Strongly agree	Strongly agree	Strongly agree	Strongly agree	Strongly agree	Strongly agree	Strongly agree	Strongly agree	Strongly agree	Strongly agree	Strongly agree	Strongly agree	Strongly agree	Strongly agree	Strongly agree	Strongly agree	Strongly agree	Disagree	Strongly agree	Disagree	Strongly agree	Undecided	Strongly agree	11	100	2	16.66
I approve	19	Female	Single	Midwifery	I	Middle (25.001₺-60.000₺)	No	20.94	No	I don't do it	1-2 servings per day	No			Yes	Strongly agree	Strongly agree	Strongly agree	Strongly agree	Agree	Agree	Agree	Agree	Agree	Agree	Undecided	Strongly agree	Strongly agree	Agree	Strongly agree	Strongly agree	Strongly agree	Strongly agree	Strongly agree	Agree	Agree	Strongly agree	Strongly agree	10	90.9	0	0
I approve	19	Female	Single	Midwifery	I	Middle (60.001₺ and above)	No	26.12	No	I don't do it	1-2 servings per day	No			Yes	Strongly agree	Strongly agree	Agree	Agree	Undecided	Undecided	Agree	Strongly agree	Agree	Agree	Undecided	Strongly agree	Undecided	Disagree	Strongly agree	Undecided	Strongly agree	Undecided	Agree	Strongly agree	Disagree	Undecided	Agree	8	72.7	2	16.66
I approve	18	Female	Single	Midwifery	I	Middle (25.001₺-60.000₺)	No	16.53	No	I don't do it	1-2 servings per day	No			Yes	Strongly agree	Strongly agree	Strongly agree	Agree	Undecided	Agree	Agree	Agree	Disagree	Undecided	Disagree	Strongly agree	Agree	Agree	Agree	Agree	Agree	Undecided	Agree	Undecided	Undecided	Undecided	Agree	7	63.6	0	0
I approve	20	Female	Single	Midwifery	II	Middle (25.001₺-60.000₺)	No	19.07	No	I don't do it	1-2 servings per day	Yes	1 day	3 units	No	Strongly agree	Agree	Strongly agree	Strongly agree	Agree	Strongly agree	Strongly agree	Strongly agree	Strongly agree	Agree	Agree	Strongly agree	Strongly agree	Strongly agree	Strongly agree	Strongly agree	Strongly agree	Strongly agree	Strongly agree	Strongly agree	Strongly agree	Agree	Agree	11	100	0	0
I approve	19	Female	Single	Midwifery	I	Middle (25.001₺-60.000₺)	No	20.03	No	I don't do it	1-2 servings per day	No			No	Strongly agree	Strongly agree	Agree	Agree	Undecided	Agree	Agree	Agree	Undecided	Disagree	Agree	Strongly agree	Strongly agree	Agree	Agree	Agree	Agree	Agree	Agree	Strongly agree	Agree	Strongly agree	Agree	8	72.7	0	0
I approve	21	Female	Single	Midwifery	II	Low (25.000₺)	No	22.14	Yes	I don't do it	5 more servings per day	No			No	Strongly agree	Strongly agree	Strongly agree	Strongly agree	Strongly agree	Undecided	Undecided	Undecided	Undecided	Undecided	Agree	Undecided	Agree	Undecided	Agree	Agree	Strongly agree	Agree	Strongly agree	Strongly agree	Undecided	Strongly agree	Agree	6	54.5	0	0
I approve	21	Female	Single	Nursing	III	Middle (25.001₺-60.000₺)	No	22.89	Yes	5 or more days	1-2 servings per day	No			No	Strongly agree	Strongly agree	Undecided	Undecided	Agree	Strongly agree	Agree	Agree	Disagree	Agree	Disagree	Agree	Strongly agree	Undecided	Strongly agree	Strongly agree	Strongly agree	Undecided	Agree	Strongly agree	Disagree	Agree	Agree	7	63.6	1	8.33
I approve	22	Erkek	Single	Nursing	III	Middle (25.001₺-60.000₺)	No	17.1	No	I don't do it	1-2 servings per day	No			No	Strongly agree	Strongly agree	Undecided	Agree	Agree	Disagree	Undecided	Agree	Undecided	Undecided	Undecided	Undecided	Agree	Undecided	Agree	Agree	Strongly agree	Undecided	Strongly agree	Strongly agree	Undecided	Undecided	Agree	5	45.6	0	0
I approve	25	Female	Single	Nursing	III	Middle (25.001₺-60.000₺)	No	20.07	No	I don't do it	1-2 servings per day	No			No	Strongly agree	Agree	Strongly agree	Agree	Strongly agree	Strongly agree	Agree	Agree	Agree	Undecided	Undecided	Strongly agree	Agree	Strongly agree	Strongly agree	Agree	Agree	Agree	Agree	Agree	Undecided	Undecided	Agree	9	81.8	0	0
I approve	22	Erkek	Single	Nursing	III	Middle (25.001₺-60.000₺)	No	22.13	Yes	I don't do it	1-2 servings per day	Yes	1 day	1-2 units	Yes	Strongly agree	Strongly agree	Strongly agree	Strongly agree	Strongly agree	Strongly agree	Agree	Agree	Agree	Disagree	Agree	Strongly agree	Strongly agree	Strongly agree	Agree	Strongly agree	Strongly agree	Agree	Strongly agree	Agree	Undecided	Agree	Agree	10	90.9	0	0
I approve	20	Female	Single	Midwifery	II	Middle (25.001₺-60.000₺)	Yes	20.57	No	1-2 days	1-2 servings per day	No			No	Strongly agree	Strongly agree	Strongly agree	Strongly agree	Strongly agree	Strongly agree	Strongly agree	Strongly agree	Strongly agree	Strongly agree	Agree	Strongly agree	Strongly agree	Strongly agree	Agree	Strongly agree	Agree	Agree	Strongly agree	Strongly agree	Undecided	Strongly agree	Agree	11	100	0	0
I approve	20	Female	Single	Midwifery	II	Middle (25.001₺-60.000₺)	Yes	24.17	Yes	1-2 days	3-4 servings per day	Yes	1 day	1-2 units	Yes	Agree	Agree	Agree	Agree	Agree	Agree	Agree	Strongly agree	Strongly agree	Strongly agree	Strongly agree	Strongly agree	Strongly agree	Strongly agree	Strongly agree	Strongly agree	Strongly agree	Strongly agree	Strongly agree	Strongly agree	Strongly agree	Strongly agree	Strongly agree	11	100	0	0
I approve	22	Erkek	Single	Nursing	III	Middle (25.001₺-60.000₺)	Yes	18.59	No	I don't do it	1-2 servings per day	No			Yes	Strongly agree	Agree	Strongly agree	Undecided	Agree	Agree	Undecided	Strongly agree	Agree	Agree	Agree	Agree	Strongly agree	Undecided	Strongly agree	Strongly agree	Agree	Undecided	Agree	Strongly agree	Undecided	Strongly agree	Agree	9	81.8	0	0
I approve	19	Female	Single	Midwifery	II	Low (25.000₺)	No	21.26	No	I don't do it	1-2 servings per day	No			No	Strongly agree	Strongly agree	Strongly agree	Strongly agree	Undecided	Agree	Undecided	Strongly agree	Agree	Undecided	Agree	Undecided	Undecided	Undecided	Undecided	Undecided	Undecided	Strongly agree	Strongly agree	Agree	Agree	Agree	Undecided	8	72.7	0	0
I approve	20	Female	Single	Midwifery	II	Middle (25.001₺-60.000₺)	No	19.29	No	1-2 days	1-2 servings per day	Yes	1 day	1-2 units	Yes	Strongly agree	Undecided	Agree	Strongly agree	Strongly agree	Strongly agree	Strongly agree	Agree	Agree	Undecided	Agree	Strongly agree	Agree	Agree	Strongly agree	Undecided	Strongly agree	Agree	Strongly agree	Agree	Disagree	Undecided	Undecided	9	81.8	1	8.33
I approve	20	Female	Single	Midwifery	II	Middle (25.001₺-60.000₺)	No	20.45	No	I don't do it	3-4 servings per day	No			No	Agree	Agree	Agree	Undecided	Strongly agree	Agree	Agree	Agree	Agree	Agree	Agree	Strongly agree	Strongly agree	Agree	Agree	Agree	Undecided	Agree	Agree	Agree	Undecided	Undecided	Agree	10	90.9	0	0
I approve	20	Female	Single	Midwifery	II	Middle (25.001₺-60.000₺)	Yes	25.8	No	I don't do it	1-2 servings per day	No			No	Strongly agree	Strongly agree	Strongly agree	Strongly agree	Strongly agree	Strongly agree	Strongly agree	Strongly agree	Strongly agree	Undecided	Agree	Strongly agree	Strongly agree	Strongly agree	Strongly agree	Strongly agree	Agree	Undecided	Agree	Agree	Undecided	Agree	Undecided	10	90.9	0	0
I approve	20	Female	Single	Midwifery	II	Middle (25.001₺-60.000₺)	No	29	No	I don't do it	3-4 servings per day	No			Yes	Agree	Undecided	Agree	Undecided	Undecided	Agree	Undecided	Agree	Undecided	Disagree	Disagree	Agree	Undecided	Disagree	Strongly agree	Undecided	Undecided	Disagree	Undecided	Disagree	Undecided	Agree	Disagree	4	36.4	4	33.33
I approve	21	Female	Single	Midwifery	II	Middle (25.001₺-60.000₺)	Yes	19.92	No	I don't do it	3-4 servings per day	No			No	Strongly agree	Agree	Strongly agree	Agree	Strongly agree	Strongly agree	Strongly agree	Agree	Undecided	Agree	Agree	Agree	Agree	Agree	Agree	Agree	Strongly agree	Agree	Agree	Agree	Undecided	Agree	Undecided	10	90.9	0	0
I approve	20	Female	Single	Midwifery	II	Middle (25.001₺-60.000₺)	No	19.53	No	I don't do it	1-2 servings per day	No			Yes	Strongly agree	Strongly agree	Strongly agree	Strongly agree	Strongly agree	Strongly agree	Strongly agree	Strongly agree	Strongly agree	Undecided	Agree	Strongly agree	Agree	Strongly agree	Strongly agree	Agree	Strongly agree	Agree	Agree	Agree	Strongly agree	Strongly agree	Strongly agree	10	90.9	0	0
I approve	22	Female	Single	Midwifery	II	Low (25.000₺)	Yes	23.88	No	1-2 days	1-2 servings per day	No			Yes	Strongly agree	Strongly agree	Strongly agree	Strongly agree	Strongly agree	Strongly agree	Strongly agree	Strongly agree	Undecided	Agree	Undecided	Strongly agree	Strongly agree	Strongly agree	Strongly agree	Strongly agree	Strongly agree	Undecided	Strongly agree	Strongly agree	Undecided	Agree	Agree	9	81.8	0	0
I approve	21	Female	Single	Midwifery	II	Middle (25.001₺-60.000₺)	Yes	21.48	No	1-2 days	3-4 servings per day	No			Yes	Strongly agree	Strongly agree	Agree	Undecided	Strongly agree	Undecided	Strongly agree	Agree	Agree	Agree	Agree	Agree	Agree	Agree	Strongly agree	Agree	Agree	Agree	Agree	Agree	Undecided	Undecided	Undecided	9	81.8	0	0
I approve	20	Female	Single	Midwifery	II	Middle (25.001₺-60.000₺)	Yes	19.27	No	1-2 days	5 more servings per day	No			Yes	Strongly agree	Strongly agree	Strongly agree	Strongly agree	Strongly agree	Undecided	Strongly agree	Strongly agree	Strongly agree	Strongly agree	Strongly agree	Strongly agree	Strongly agree	Strongly agree	Strongly agree	Strongly agree	Disagree	Strongly agree	Strongly agree	Strongly agree	Disagree	Strongly agree	Disagree	10	90.9	3	25
I approve	22	Female	Single	Midwifery	II	Middle (25.001₺-60.000₺)	No	20.7	No	I don't do it	3-4 servings per day	No			No	Agree	Agree	Agree	Agree	Agree	Undecided	Disagree	Agree	Disagree	Strongly disagree	Strongly disagree	Strongly agree	Undecided	Undecided	Agree	Agree	Undecided	Undecided	Undecided	Agree	Strongly disagree	Strongly agree	Agree	6	54.5	1	8.33
I approve	20	Female	Single	Midwifery	II	Middle (25.001₺-60.000₺)	No	22.66	No	1-2 days	1-2 servings per day	No			Yes	Strongly agree	Strongly agree	Strongly agree	Strongly agree	Strongly agree	Strongly agree	Strongly agree	Strongly agree	Strongly agree	Agree	Agree	Strongly agree	Strongly agree	Strongly agree	Strongly agree	Strongly agree	Strongly agree	Strongly agree	Strongly agree	Strongly agree	Strongly agree	Strongly agree	Strongly agree	11	100	0	0
I approve	20	Female	Single	Midwifery	II	Middle (25.001₺-60.000₺)	No	22.68	No	1-2 days	3-4 servings per day	No			Yes	Strongly agree	Strongly agree	Strongly agree	Strongly agree	Agree	Agree	Agree	Undecided	Disagree	Disagree	Disagree	Agree	Agree	Agree	Agree	Agree	Strongly disagree	Strongly disagree	Agree	Undecided	Strongly disagree	Strongly disagree	Strongly disagree	7	63.6	5	41.66
I approve	19	Female	Single	Midwifery	II	Middle (25.001₺-60.000₺)	Yes	20.7	No	I don't do it	1-2 servings per day	No			No	Agree	Agree	Agree	Agree	Agree	Agree	Agree	Undecided	Undecided	Undecided	Undecided	Agree	Undecided	Agree	Agree	Agree	Undecided	Undecided	Agree	Agree	Undecided	Agree	Agree	7	63.6	0	0
I approve	19	Female	Single	Midwifery	II	Middle (25.001₺-60.000₺)	No	18.34	No	3-4 days	1-2 servings per day	Yes	1 day	1-2 units	Yes	Agree	Agree	Strongly agree	Agree	Strongly agree	Strongly agree	Strongly agree	Agree	Agree	Agree	Agree	Agree	Agree	Agree	Agree	Agree	Undecided	Agree	Agree	Agree	Undecided	Agree	Agree	11	100	0	0
I approve	21	Female	Single	Midwifery	II	Middle (25.001₺-60.000₺)	Yes	19.1	No	1-2 days	1-2 servings per day	No		1-2 units	Yes	Strongly agree	Strongly agree	Strongly agree	Strongly agree	Strongly agree	Strongly agree	Strongly agree	Strongly agree	Strongly agree	Strongly agree	Strongly agree	Strongly agree	Strongly agree	Strongly agree	Strongly agree	Strongly agree	Strongly agree	Undecided	Strongly agree	Strongly agree	Strongly agree	Strongly agree	Strongly agree	11	100	0	0
I approve	21	Female	Single	Nursing	III	Middle (25.001₺-60.000₺)	No	21.78	No	I don't do it	1-2 servings per day	No			Yes	Agree	Disagree	Undecided	Undecided	Strongly agree	Agree	Agree	Undecided	Undecided	Agree	Agree	Agree	Agree	Agree	Agree	Agree	Agree	Strongly agree	Agree	Disagree	Disagree	Disagree	Agree	6	54.5	3	25
I approve	21	Female	Single	Midwifery	II	Low (25.000₺)	Yes	29.3	No	I don't do it	5 more servings per day	No			Yes	Strongly agree	Strongly agree	Strongly agree	Strongly agree	Strongly agree	Strongly agree	Strongly agree	Strongly agree	Strongly agree	Strongly agree	Undecided	Agree	Strongly agree	Agree	Strongly agree	Strongly agree	Strongly agree	Agree	Strongly agree	Strongly agree	Strongly agree	Undecided	Agree	10	90.9	0	0
I approve	23	Female	Single	Midwifery	III	Middle (25.001₺-60.000₺)	Yes	20.96	No	I don't do it	1-2 servings per day	No			Yes	Strongly agree	Strongly agree	Strongly agree	Strongly agree	Agree	Agree	Agree	Undecided	Agree	Agree	Agree	Agree	Agree	Undecided	Agree	Agree	Agree	Agree	Agree	Agree	Undecided	Agree	Agree	10	90.9	0	0
I approve	22	Female	Single	Nursing	III	Middle (25.001₺-60.000₺)	No	19.2	No	I don't do it	3-4 servings per day	No			Yes	Agree	Agree	Undecided	Undecided	Agree	Agree	Agree	Agree	Agree	Undecided	Agree	Agree	Agree	Undecided	Agree	Agree	Undecided	Agree	Agree	Undecided	Undecided	Agree	Agree	8	72.7	0	0
I approve	21	Female	Single	Nursing	III	Middle (25.001₺-60.000₺)	No	19.38	No	I don't do it	1-2 servings per day	No			Yes	Strongly agree	Strongly agree	Strongly agree	Strongly agree	Agree	Agree	Agree	Agree	Agree	Undecided	Agree	Agree	Agree	Undecided	Agree	Agree	Disagree	Disagree	Agree	Undecided	Undecided	Agree	Agree	10	90.9	2	16.66
I approve	20	Female	Single	Nursing	III	Middle (25.001₺-60.000₺)	No	19.38	No	1-2 days	1-2 servings per day	No			Yes	Strongly agree	Strongly agree	Agree	Agree	Undecided	Strongly agree	Strongly agree	Agree	Agree	Agree	Agree	Strongly agree	Strongly agree	Agree	Strongly agree	Strongly agree	Undecided	Agree	Agree	Agree	Agree	Undecided	Agree	10	90.9	0	0
I approve	18	Female	Single	Nursing	I	Middle (25.001₺-60.000₺)	No	19.81	Yes	I don't do it	1-2 servings per day	Yes	1 day	3 units	Yes	Agree	Agree	Agree	Agree	Agree	Agree	Agree	Agree	Agree	Agree	Agree	Agree	Agree	Agree	Agree	Agree	Undecided	Agree	Agree	Agree	Disagree	Undecided	Agree	11	100	1	8.33
I approve	19	Female	Single	Nursing	I	Low (25.000₺)	No	20.28	No	I don't do it	1-2 servings per day	No			No	Undecided	Undecided	Undecided	Undecided	Undecided	Undecided	Undecided	Disagree	Undecided	Undecided	Undecided	Agree	Agree	Undecided	Agree	Agree	Undecided	Undecided	Undecided	Agree	Disagree	Agree	Undecided	0	0	1	8.33
I approve	18	Erkek	Single	Nursing	I	Middle (25.001₺-60.000₺)	No	25.38	No	3-4 days	1-2 servings per day	No			No	Strongly agree	Strongly agree	Strongly agree	Strongly agree	Strongly agree	Agree	Undecided	Agree	Strongly agree	Strongly agree	Strongly agree	Agree	Agree	Undecided	Agree	Agree	Undecided	Undecided	Agree	Undecided	Undecided	Undecided	Undecided	10	90.9	0	0
I approve	21	Erkek	Single	Nursing	I	Middle (25.001₺-60.000₺)	No	33.18	Yes	I don't do it	1-2 servings per day	Yes	1 day	1-2 units	No	Disagree	Undecided	Undecided	Undecided	Undecided	Undecided	Undecided	Undecided	Disagree	Disagree	Undecided	Undecided	Undecided	Undecided	Agree	Undecided	Disagree	Undecided	Undecided	Undecided	Undecided	Undecided	Undecided	1	9.1	1	8.33
I approve	19	Erkek	Single	Nursing	I	Middle (25.001₺-60.000₺)	No	23.37	No	I don't do it	1-2 servings per day	No			No	Undecided	Undecided	Undecided	Undecided	Agree	Disagree	Agree	Agree	Agree	Undecided	Undecided	Strongly agree	Agree	Undecided	Agree	Agree	Strongly agree	Undecided	Strongly agree	Agree	Agree	Agree	Undecided	4	36.4	0	0
I approve	20	Female	Single	Nursing	I	Low (25.000₺)	No	24.22	No	I don't do it	1-2 servings per day	No			No	Strongly agree	Strongly agree	Agree	Undecided	Agree	Undecided	Agree	Agree	Undecided	Disagree	Undecided	Agree	Undecided	Undecided	Agree	Agree	Agree	Agree	Agree	Undecided	Agree	Agree	Agree	6	54.5	0	0
I approve	19	Female	Single	Nursing	I	Middle (25.001₺-60.000₺)	No	21.1	No	I don't do it	3-4 servings per day	No			No	Strongly agree	Strongly agree	Strongly agree	Undecided	Strongly agree	Strongly agree	Undecided	Strongly agree	Undecided	Disagree	Agree	Strongly agree	Strongly agree	Strongly agree	Agree	Strongly agree	Strongly agree	Strongly agree	Strongly agree	Agree	Undecided	Strongly agree	Strongly agree	7	63.6	0	0
I approve	19	Female	Single	Nursing	I	Middle (25.001₺-60.000₺)	No	19.38	No	I don't do it	1-2 servings per day	No			No	Strongly agree	Strongly agree	Strongly agree	Agree	Strongly agree	Undecided	Agree	Undecided	Strongly agree	Undecided	Agree	Strongly agree	Strongly agree	Strongly agree	Strongly agree	Strongly agree	Undecided	Strongly agree	Strongly agree	Undecided	Strongly agree	Strongly agree	Strongly agree	8	72.7	0	0
I approve	21	Female	Single	Nursing	I	Middle (25.001₺-60.000₺)	No	28.89	No	I don't do it	1-2 servings per day	No			No	Strongly agree	Strongly agree	Strongly agree	Strongly agree	Agree	Undecided	Strongly agree	Agree	Strongly agree	Agree	Agree	Strongly agree	Strongly agree	Undecided	Strongly agree	Strongly agree	Undecided	Undecided	Strongly agree	Agree	Strongly disagree	Strongly agree	Agree	10	90.9	1	8.33
I approve	21	Female	Single	Nursing	I	Middle (25.001₺-60.000₺)	No	18.75	No	I don't do it	1-2 servings per day	No			Yes	Strongly agree	Strongly agree	Agree	Agree	Agree	Undecided	Agree	Agree	Agree	Undecided	Agree	Strongly agree	Strongly agree	Strongly agree	Strongly agree	Strongly agree	Strongly agree	Undecided	Agree	Agree	Disagree	Undecided	Strongly agree	9	81.8	1	8.33
I approve	19	Female	Single	Nursing	I	Middle (25.001₺-60.000₺)	No	20.48	No	I don't do it	1-2 servings per day	No			Yes	Strongly agree	Strongly agree	Agree	Strongly agree	Strongly agree	Disagree	Undecided	Strongly agree	Disagree	Disagree	Agree	Strongly agree	Agree	Disagree	Strongly agree	Strongly agree	Strongly agree	Agree	Strongly agree	Agree	Strongly disagree	Strongly agree	Agree	7	63.6	2	16.66
I approve	19	Female	Single	Nursing	I	Middle (25.001₺-60.000₺)	No	18.99	No	1-2 days	1-2 servings per day	No			Yes	Strongly agree	Strongly agree	Agree	Agree	Agree	Agree	Agree	Agree	Agree	Agree	Agree	Agree	Agree	Agree	Agree	Strongly agree	Strongly agree	Agree	Agree	Agree	Agree	Agree	Agree	11	100	0	0
I approve	19	Erkek	Single	Nursing	I	Middle (25.001₺-60.000₺)	No	18.78	No	5 or more days	1-2 servings per day	No			No	Strongly agree	Strongly agree	Strongly agree	Strongly agree	Strongly agree	Strongly agree	Strongly agree	Strongly disagree	Strongly agree	Agree	Disagree	Strongly agree	Strongly agree	Agree	Strongly disagree	Strongly agree	Strongly agree	Strongly agree	Strongly agree	Strongly agree	Disagree	Strongly agree	Strongly agree	9	81.8	2	16.66
I approve	19	Female	Single	Nursing	I	Middle (25.001₺-60.000₺)	No	27.68	No	1-2 days	1-2 servings per day	No			No	Strongly agree	Agree	Agree	Undecided	Undecided	Agree	Undecided	Agree	Disagree	Disagree	Strongly disagree	Strongly agree	Agree	Agree	Agree	Strongly agree	Undecided	Agree	Agree	Undecided	Strongly disagree	Agree	Undecided	5	45.6	1	8.33
I approve	18	Female	Single	Nursing	I	Middle (25.001₺-60.000₺)	No	32.05	No	3-4 days	3-4 servings per day	No			No	Agree	Strongly agree	Undecided	Disagree	Undecided	Agree	Disagree	Agree	Disagree	Disagree	Agree	Undecided	Strongly agree	Strongly agree	Disagree	Agree	Undecided	Disagree	Agree	Undecided	Undecided	Disagree	Agree	5	45.6	3	25
I approve	19	Female	Single	Nursing	I	Middle (25.001₺-60.000₺)	No	23.39	No	I don't do it	1-2 servings per day	No			Yes	Strongly agree	Strongly agree	Agree	Agree	Agree	Agree	Agree	Agree	Agree	Agree	Agree	Agree	Strongly agree	Strongly agree	Agree	Agree	Strongly agree	Agree	Strongly agree	Strongly agree	Undecided	Strongly agree	Agree	11	100	0	0
I approve	19	Female	Single	Nursing	I	Middle (25.001₺-60.000₺)	No	23.18	No	I don't do it	3-4 servings per day	No			Yes	Agree	Agree	Undecided	Agree	Agree	Agree	Disagree	Undecided	Disagree	Disagree	Disagree	Strongly agree	Strongly agree	Agree	Strongly agree	Undecided	Agree	Agree	Agree	Undecided	Disagree	Agree	Undecided	5	45.6	1	8.33
I approve	19	Female	Single	Nursing	I	Middle (25.001₺-60.000₺)	No	29.39	No	1-2 days	1-2 servings per day	No			No	Strongly agree	Strongly agree	Agree	Strongly agree	Agree	Agree	Agree	Undecided	Undecided	Disagree	Undecided	Agree	Agree	Undecided	Strongly agree	Agree	Disagree	Disagree	Strongly agree	Undecided	Disagree	Undecided	Agree	7	63.6	3	25
I approve	19	Female	Single	Nursing	I	Low (25.000₺)	No	23.24	No	1-2 days	3-4 servings per day	No			No	Strongly agree	Agree	Agree	Agree	Agree	Agree	Agree	Agree	Agree	Disagree	Undecided	Strongly agree	Strongly agree	Undecided	Strongly agree	Strongly agree	Undecided	Agree	Strongly agree	Agree	Disagree	Undecided	Agree	9	81.8	1	8.33
I approve	20	Female	Single	Nursing	I	Middle (25.001₺-60.000₺)	No	28.34	Yes	I don't do it	1-2 servings per day	No			Yes	Strongly agree	Strongly agree	Undecided	Undecided	Undecided	Strongly agree	Undecided	Strongly agree	Strongly agree	Undecided	Strongly disagree	Agree	Agree	Agree	Undecided	Undecided	Strongly agree	Disagree	Agree	Agree	Strongly disagree	Undecided	Undecided	5	45.6	2	16.66
I approve	18	Female	Single	Nursing	I	Middle (25.001₺-60.000₺)	No	19.84	No	I don't do it	3-4 servings per day	No			No	Strongly agree	Strongly agree	Agree	Strongly agree	Undecided	Undecided	Undecided	Agree	Agree	Disagree	Undecided	Agree	Agree	Agree	Agree	Agree	Agree	Agree	Agree	Undecided	Disagree	Undecided	Undecided	6	54.5	1	8.33
I approve	19	Erkek	Single	Nursing	I	Middle (25.001₺-60.000₺)	No	18.38	No	1-2 days	1-2 servings per day	No			No	Agree	Agree	Agree	Undecided	Undecided	Undecided	Undecided	Undecided	Undecided	Undecided	Undecided	Undecided	Undecided	Undecided	Undecided	Undecided	Undecided	Undecided	Undecided	Undecided	Undecided	Undecided	Undecided	3	27.3	0	0
I approve	18	Female	Single	Nursing	I	Middle (25.001₺-60.000₺)	No	20.44	No	I don't do it	1-2 servings per day	No			Yes	Strongly agree	Strongly agree	Strongly agree	Undecided	Agree	Undecided	Agree	Strongly agree	Undecided	Agree	Undecided	Agree	Agree	Agree	Agree	Strongly agree	Undecided	Agree	Strongly agree	Undecided	Undecided	Undecided	Undecided	7	63.6	0	0
I approve	20	Female	Single	Nursing	II	Middle (25.001₺-60.000₺)	Yes	22.15	Yes	1-2 days	1-2 servings per day	No			Yes	Agree	Strongly agree	Agree	Agree	Agree	Agree	Agree	Undecided	Agree	Undecided	Agree	Agree	Agree	Agree	Agree	Agree	Agree	Agree	Agree	Agree	Undecided	Disagree	Undecided	9	81.8	1	8.33
I approve	20	Female	Single	Nursing	I	Middle (25.001₺-60.000₺)	No	30.43	Yes	3-4 days	1-2 servings per day	Yes			No	Strongly agree	Undecided	Strongly agree	Agree	Undecided	Undecided	Undecided	Disagree	Disagree	Disagree	Disagree	Disagree	Disagree	Disagree	Strongly agree	Undecided	Agree	Undecided	Agree	Undecided	Undecided	Disagree	Agree	3	27.3	4	33.33
I approve	19	Female	Single	Nursing	I	Middle (25.001₺-60.000₺)	No	27.68	No	I don't do it	1-2 servings per day	No			Yes	Strongly agree	Strongly agree	Agree	Agree	Undecided	Undecided	Undecided	Strongly agree	Disagree	Undecided	Undecided	Agree	Agree	Undecided	Strongly agree	Agree	Disagree	Agree	Undecided	Undecided	Disagree	Agree	Undecided	5	45.6	2	16.66
I approve	19	Female	Single	Nursing	I	Middle (25.001₺-60.000₺)	No	27.41	No	1-2 days	1-2 servings per day	No			No	Agree	Strongly agree	Disagree	Undecided	Undecided	Agree	Undecided	Agree	Agree	Disagree	Undecided	Strongly agree	Agree	Agree	Disagree	Agree	Undecided	Undecided	Agree	Disagree	Disagree	Disagree	Disagree	5	45.6	5	41.66
I approve	19	Female	Single	Nursing	I	Middle (25.001₺-60.000₺)	No	19.13	No	I don't do it	1-2 servings per day	No			No	Strongly agree	Strongly agree	Strongly agree	Strongly agree	Undecided	Strongly agree	Undecided	Undecided	Undecided	Disagree	Agree	Strongly agree	Undecided	Agree	Agree	Agree	Undecided	Undecided	Agree	Agree	Undecided	Undecided	Agree	6	54.5	0	0
I approve	18	Female	Single	Nursing	I	Middle (25.001₺-60.000₺)	No	21.78	No	3-4 days	1-2 servings per day	No			No	Agree	Agree	Agree	Agree	Agree	Undecided	Agree	Undecided	Undecided	Disagree	Undecided	Agree	Agree	Agree	Undecided	Agree	Agree	Undecided	Agree	Undecided	Undecided	Agree	Agree	6	54.5	0	0
I approve	19	Female	Single	Nursing	I	Middle (25.001₺-60.000₺)	No	23.42	No	1-2 days	3-4 servings per day	No			No	Agree	Agree	Strongly agree	Agree	Undecided	Undecided	Agree	Agree	Undecided	Undecided	Undecided	Agree	Agree	Disagree	Agree	Undecided	Agree	Agree	Agree	Undecided	Undecided	Agree	Undecided	6	54.5	1	8.33
I approve	19	Female	Single	Nursing	I	Middle (25.001₺-60.000₺)	No	29.74	No	I don't do it	1-2 servings per day	No			Yes	Agree	Undecided	Disagree	Undecided	Undecided	Disagree	Agree	Agree	Disagree	Disagree	Undecided	Undecided	Agree	Disagree	Strongly agree	Disagree	Strongly disagree	Disagree	Undecided	Disagree	Strongly agree	Disagree	Undecided	3	27.3	6	50
I approve	18	Female	Single	Nursing	I	Middle (25.001₺-60.000₺)	No	19.92	No	1-2 days	1-2 servings per day	No			No	Strongly agree	Strongly agree	Strongly agree	Undecided	Agree	Agree	Agree	Strongly agree	Undecided	Undecided	Undecided	Agree	Agree	Agree	Strongly agree	Agree	Agree	Agree	Agree	Agree	Agree	Agree	Agree	7	63.6	0	0
I approve	19	Female	Single	Nursing	I	Middle (25.001₺-60.000₺)	No	22.96	No	I don't do it	3-4 servings per day	No			No	Strongly agree	Strongly agree	Agree	Undecided	Agree	Undecided	Undecided	Agree	Disagree	Disagree	Disagree	Disagree	Undecided	Undecided	Undecided	Disagree	Undecided	Strongly disagree	Disagree	Disagree	Disagree	Disagree	Strongly disagree	5	45.6	8	66.66
I approve	20	Female	Single	Nursing	I	Middle (25.001₺-60.000₺)	No	27.55	No	1-2 days	1-2 servings per day	No			Yes	Strongly agree	Strongly agree	Strongly agree	Strongly agree	Undecided	Undecided	Undecided	Agree	Undecided	Undecided	Disagree	Undecided	Undecided	Undecided	Agree	Undecided	Agree	Disagree	Undecided	Agree	Undecided	Undecided	Disagree	5	45.6	2	16.66
I approve	19	Female	Single	Nursing	I	Middle (25.001₺-60.000₺)	No	19.81	No	I don't do it	1-2 servings per day	No			No	Strongly agree	Strongly agree	Strongly agree	Undecided	Undecided	Undecided	Undecided	Undecided	Disagree	Disagree	Disagree	Agree	Disagree	Undecided	Undecided	Undecided	Disagree	Agree	Undecided	Undecided	Agree	Undecided	Strongly agree	3	27.3	2	16.66
I approve	20	Female	Single	Nursing	I	Middle (25.001₺-60.000₺)	No	29.3	No	I don't do it	1-2 servings per day	No			Yes	Strongly agree	Strongly agree	Strongly agree	Agree	Agree	Agree	Agree	Strongly agree	Agree	Agree	Undecided	Strongly agree	Agree	Strongly agree	Strongly agree	Strongly agree	Undecided	Agree	Agree	Undecided	Agree	Agree	Undecided	10	90.9	0	0
I approve	23	Female	Single	Nursing	II	Low (25.000₺)	No	18.49	No	I don't do it	1-2 servings per day	No			No	Agree	Agree	Strongly agree	Agree	Undecided	Agree	Agree	Strongly agree	Undecided	Undecided	Agree	Agree	Agree	Agree	Strongly agree	Agree	Agree	Agree	Agree	Agree	Undecided	Undecided	Undecided	8	72.7	0	0
I approve	18	Female	Single	Nursing	I	Middle (25.001₺-60.000₺)	No	19.79	Yes	I don't do it	1-2 servings per day	Yes	1 day	1-2 units	Yes	Strongly agree	Undecided	Agree	Strongly agree	Agree	Agree	Undecided	Agree	Undecided	Undecided	Agree	Strongly agree	Strongly agree	Strongly agree	Strongly agree	Strongly agree	Strongly agree	Agree	Strongly agree	Agree	Undecided	Undecided	Agree	7	63.6	0	0
I approve	19	Female	Single	Nursing	I	Middle (25.001₺-60.000₺)	No	17.58	No	1-2 days	1-2 servings per day	No			Yes	Agree	Strongly agree	Disagree	Strongly disagree	Disagree	Agree	Disagree	Strongly agree	Agree	Disagree	Disagree	Strongly agree	Strongly agree	Disagree	Strongly agree	Strongly agree	Strongly disagree	Strongly disagree	Strongly agree	Strongly agree	Disagree	Disagree	Agree	5	45.6	5	41.66
I approve	19	Erkek	Single	Nursing	I	Middle (25.001₺-60.000₺)	No	24.57	No	3-4 days	1-2 servings per day	No			No	Agree	Disagree	Undecided	Undecided	Undecided	Disagree	Disagree	Disagree	Agree	Disagree	Agree	Agree	Agree	Agree	Agree	Agree	Agree	Disagree	Disagree	Disagree	Disagree	Disagree	Disagree	3	27.3	6	50
I approve	18	Erkek	Single	Nursing	I	Low (25.000₺)	No	25.11	No	1-2 days	3-4 servings per day	Yes	1 day	1-2 units	No	Strongly agree	Undecided	Agree	Agree	Agree	Undecided	Agree	Undecided	Undecided	Undecided	Undecided	Agree	Agree	Agree	Agree	Strongly agree	Agree	Agree	Undecided	Agree	Undecided	Strongly agree	Disagree	5	45.6	1	8.33
I approve	24	Erkek	Single	Nursing	I	Low (25.000₺)	No	19.27	Yes	1-2 days	1-2 servings per day	No			No	Agree	Undecided	Agree	Disagree	Disagree	Disagree	Undecided	Agree	Disagree	Disagree	Undecided	Agree	Undecided	Agree	Strongly agree	Disagree	Disagree	Disagree	Undecided	Undecided	Agree	Agree	Agree	3	27.3	3	25
I approve	18	Female	Single	Nursing	I	Middle (25.001₺-60.000₺)	No	21.8	No	1-2 days	3-4 servings per day	No			No	Strongly agree	Strongly agree	Strongly agree	Disagree	Undecided	Undecided	Undecided	Undecided	Disagree	Disagree	Disagree	Disagree	Agree	Disagree	Strongly agree	Agree	Undecided	Disagree	Agree	Undecided	Disagree	Disagree	Disagree	3	27.3	6	50
I approve	18	Female	Single	Nursing	I	Middle (25.001₺-60.000₺)	No	18.37	Yes	I don't do it	1-2 servings per day	No	1 day	1-2 units	No	Agree	Agree	Disagree	Undecided	Undecided	Disagree	Disagree	Agree	Disagree	Undecided	Disagree	Agree	Agree	Undecided	Agree	Disagree	Agree	Disagree	Undecided	Agree	Disagree	Disagree	Undecided	3	27.3	4	33.33
I approve	18	Erkek	Single	Nursing	I	Middle (25.001₺-60.000₺)	No	19.56	No	1-2 days	1-2 servings per day	No			No	Strongly agree	Strongly agree	Strongly agree	Undecided	Agree	Undecided	Agree	Agree	Strongly agree	Strongly agree	Strongly agree	Undecided	Agree	Undecided	Agree	Agree	Undecided	Disagree	Undecided	Undecided	Undecided	Disagree	Undecided	9	81.8	2	16.66
I approve	20	Female	Single	Nursing	I	Middle (25.001₺-60.000₺)	No	24.51	No	I don't do it	5 more servings per day	No			Yes	Strongly agree	Undecided	Strongly agree	Strongly agree	Undecided	Undecided	Agree	Strongly agree	Agree	Agree	Agree	Strongly agree	Strongly agree	Strongly agree	Strongly agree	Agree	Agree	Undecided	Strongly agree	Agree	Disagree	Agree	Undecided	8	72.7	1	8.33
I approve	18	Female	Single	Nursing	I	Middle (25.001₺-60.000₺)	No	18.07	No	3-4 days	3-4 servings per day	No			Yes	Strongly agree	Agree	Undecided	Agree	Strongly agree	Undecided	Agree	Undecided	Disagree	Undecided	Agree	Agree	Undecided	Undecided	Agree	Agree	Agree	Undecided	Strongly agree	Agree	Undecided	Agree	Undecided	6	54.5	0	0
I approve	19	Female	Single	Nursing	I	Middle (25.001₺-60.000₺)	No	31.7	Yes	I don't do it	1-2 servings per day	Yes	1 day		No	Disagree	Disagree	Disagree	Undecided	Agree	Agree	Undecided	Undecided	Disagree	Undecided	Undecided	Agree	Agree	Undecided	Agree	Undecided	Undecided	Undecided	Undecided	Disagree	Undecided	Agree	Agree	3	27.3	1	8.33
I approve	19	Erkek	Single	Nursing	I	Low (25.000₺)	No	19.05	Yes	I don't do it	1-2 servings per day	Yes	6 gün	1-2 units	No	Undecided	Disagree	Disagree	Strongly disagree	Disagree	Disagree	Disagree	Undecided	Strongly disagree	Agree	Strongly disagree	Agree	Strongly disagree	Undecided	Strongly agree	Undecided	Strongly disagree	Undecided	Undecided	Strongly disagree	Strongly disagree	Agree	Agree	1	9.1	4	33.33
I approve	20	Erkek	Single	Nursing	I	Middle (25.001₺-60.000₺)	No	24.31	Yes	3-4 days	1-2 servings per day	Yes	1 day	5 units	Yes	Strongly agree	Agree	Agree	Agree	Undecided	Undecided	Undecided	Strongly agree	Strongly agree	Undecided	Agree	Agree	Agree	Agree	Strongly agree	Agree	Agree	Undecided	Agree	Undecided	Undecided	Undecided	Disagree	7	63.6	1	8.33
I approve	19	Female	Single	Nursing	I	Middle (25.001₺-60.000₺)	No	17.75	No	I don't do it	1-2 servings per day	No			Yes	Strongly agree	Agree	Agree	Agree	Agree	Strongly agree	Strongly agree	Agree	Agree	Agree	Undecided	Agree	Strongly agree	Strongly agree	Strongly agree	Strongly agree	Undecided	Undecided	Strongly agree	Agree	Undecided	Agree	Agree	10	90.9	0	0
I approve	23	Female	Single	Nursing	II	Middle (25.001₺-60.000₺)	No	18.9	Yes	5 or more days	1-2 servings per day	No			No	Agree	Agree	Agree	Agree	Agree	Agree	Agree	Agree	Undecided	Disagree	Disagree	Agree	Agree	Undecided	Agree	Agree	Disagree	Undecided	Agree	Agree	Strongly disagree	Strongly disagree	Disagree	8	72.7	4	33.33
I approve	19	Female	Single	Nursing	I	Middle (25.001₺-60.000₺)	No	21.23	No	I don't do it	1-2 servings per day	No			Yes	Agree	Agree	Agree	Agree	Agree	Agree	Agree	Agree	Undecided	Undecided	Undecided	Agree	Agree	Undecided	Agree	Agree	Agree	Agree	Agree	Agree	Disagree	Undecided	Undecided	8	72.7	1	8.33
I approve	23	Erkek	Single	Nursing	I	Middle (25.001₺-60.000₺)	No	19.33	No	5 or more days	3-4 servings per day	No			No	Strongly agree	Agree	Agree	Strongly agree	Strongly agree	Strongly agree	Agree	Agree	Undecided	Disagree	Undecided	Strongly agree	Strongly agree	Agree	Disagree	Strongly agree	Disagree	Undecided	Strongly agree	Undecided	Strongly disagree	Agree	Strongly agree	8	72.7	3	25
I approve	18	Female	Single	Nursing	I	Middle (25.001₺-60.000₺)	No	18.36	No	I don't do it	1-2 servings per day	No			No	Strongly agree	Strongly agree	Agree	Undecided	Undecided	Agree	Undecided	Undecided	Agree	Undecided	Agree	Strongly agree	Agree	Agree	Disagree	Agree	Agree	Agree	Agree	Undecided	Disagree	Agree	Agree	6	54.5	2	16.66
I approve	18	Female	Single	Nursing	I	Low (25.000₺)	No	28.33	No	I don't do it	1-2 servings per day	No			No	Agree	Agree	Agree	Strongly agree	Undecided	Undecided	Undecided	Agree	Agree	Agree	Disagree	Agree	Undecided	Undecided	Strongly agree	Agree	Agree	Undecided	Agree	Undecided	Disagree	Undecided	Undecided	7	63.6	1	8.33
I approve	19	Female	Single	Nursing	I	Middle (25.001₺-60.000₺)	No	20.96	No	1-2 days	5 more servings per day	No			No	Strongly agree	Strongly agree	Agree	Undecided	Undecided	Undecided	Agree	Undecided	Agree	Undecided	Undecided	Agree	Agree	Undecided	Undecided	Undecided	Undecided	Undecided	Agree	Undecided	Undecided	Undecided	Undecided	5	45.6	0	0
I approve	19	Female	Single	Nursing	I	Middle (25.001₺-60.000₺)	Yes	19.33	No	5 or more days	3-4 servings per day	No			No	Disagree	Agree	Disagree	Agree	Agree	Disagree	Undecided	Agree	Agree	Disagree	Disagree	Agree	Agree	Disagree	Agree	Undecided	Disagree	Disagree	Agree	Agree	Undecided	Undecided	Disagree	6	54.5	4	33.33
I approve	18	Female	Single	Nursing	I	Middle (25.001₺-60.000₺)	No	28.72	No	I don't do it	1-2 servings per day	No			Yes	Strongly agree	Strongly agree	Agree	Agree	Strongly agree	Undecided	Undecided	Agree	Undecided	Undecided	Undecided	Agree	Agree	Undecided	Agree	Agree	Undecided	Undecided	Agree	Undecided	Disagree	Agree	Undecided	6	54.5	1	8.33
I approve	20	Female	Single	Nursing	I	Middle (60.001₺ and above)	No	19.84	Yes	1-2 days	1-2 servings per day	No			Yes	Agree	Agree	Agree	Agree	Undecided	Strongly agree	Agree	Strongly agree	Undecided	Undecided	Undecided	Strongly agree	Agree	Agree	Agree	Agree	Undecided	Undecided	Agree	Undecided	Undecided	Agree	Agree	7	63.6	0	0
I approve	18	Female	Single	Nursing	I	Middle (25.001₺-60.000₺)	No	22.66	No	I don't do it	1-2 servings per day	No			Yes	Strongly agree	Strongly agree	Strongly agree	Agree	Undecided	Undecided	Undecided	Strongly agree	Disagree	Undecided	Undecided	Strongly agree	Undecided	Disagree	Agree	Agree	Undecided	Undecided	Agree	Strongly disagree	Undecided	Undecided	Disagree	5	45.6	3	25
I approve	29	Female	Single	Nursing	I	Middle (25.001₺-60.000₺)	No	19.71	No	1-2 days	1-2 servings per day	No			No	Agree	Agree	Agree	Strongly agree	Undecided	Disagree	Undecided	Agree	Disagree	Disagree	Disagree	Agree	Agree	Disagree	Undecided	Agree	Strongly agree	Undecided	Undecided	Disagree	Disagree	Agree	Agree	5	45.6	3	25
I approve	19	Female	Single	Nursing	I	Middle (25.001₺-60.000₺)	No	18.75	No	I don't do it	1-2 servings per day	No			No	Strongly agree	Strongly agree	Strongly agree	Agree	Strongly agree	Agree	Agree	Strongly agree	Agree	Agree	Agree	Agree	Agree	Agree	Strongly agree	Agree	Agree	Agree	Agree	Disagree	Agree	Disagree	Agree	11	100	2	16.66
I approve	19	Female	Single	Nursing	I	Middle (25.001₺-60.000₺)	No	19.65	Yes	I don't do it	1-2 servings per day	No			Yes	Strongly agree	Strongly agree	Agree	Agree	Strongly agree	Agree	Agree	Strongly agree	Undecided	Agree	Disagree	Strongly agree	Strongly agree	Strongly agree	Agree	Strongly agree	Undecided	Undecided	Strongly agree	Agree	Disagree	Undecided	Undecided	9	81.8	1	8.33
I approve	18	Female	Single	Nursing	I	Middle (25.001₺-60.000₺)	No	17.47	No	I don't do it	1-2 servings per day	No			Yes	Strongly agree	Agree	Agree	Agree	Agree	Undecided	Agree	Strongly agree	Disagree	Strongly disagree	Disagree	Strongly agree	Strongly agree	Strongly agree	Strongly agree	Strongly agree	Strongly agree	Agree	Undecided	Strongly agree	Disagree	Undecided	Strongly agree	7	63.6	1	8.33
I approve	19	Erkek	Single	Nursing	I	Middle (25.001₺-60.000₺)	No	19.28	No	I don't do it	1-2 servings per day	No			Yes	Strongly agree	Strongly agree	Undecided	Agree	Agree	Agree	Agree	Agree	Undecided	Agree	Agree	Agree	Agree	Agree	Strongly agree	Agree	Agree	Agree	Agree	Undecided	Disagree	Agree	Agree	9	81.8	1	8.33
I approve	18	Female	Single	Nursing	I	Middle (25.001₺-60.000₺)	No	29.3	No	1-2 days	1-2 servings per day	No			Yes	Strongly agree	Strongly agree	Agree	Agree	Undecided	Undecided	Undecided	Undecided	Disagree	Disagree	Undecided	Agree	Undecided	Agree	Disagree	Undecided	Undecided	Undecided	Agree	Undecided	Disagree	Disagree	Agree	4	36.4	3	25
I approve	26	Female	Single	Nursing	I	Low (25.000₺)	No	25.71	No	1-2 days	1-2 servings per day	No	4 day		No	Strongly agree	Strongly agree	Strongly agree	Agree	Agree	Strongly agree	Disagree	Agree	Agree	Undecided	Strongly agree	Agree	Strongly agree	Undecided	Strongly agree	Strongly agree	Undecided	Agree	Strongly agree	Strongly agree	Undecided	Strongly agree	Strongly agree	9	81.8	0	0
I approve	23	Erkek	Single	Nursing	I	Middle (25.001₺-60.000₺)	No	19.38	Yes	I don't do it	1-2 servings per day	No			No	Disagree	Undecided	Undecided	Disagree	Undecided	Disagree	Agree	Disagree	Strongly disagree	Agree	Disagree	Disagree	Undecided	Disagree	Agree	Undecided	Agree	Disagree	Undecided	Disagree	Disagree	Agree	Disagree	3	27.3	6	50
I approve	20	Female	Single	Nursing	I	Middle (25.001₺-60.000₺)	No	19.84	No	I don't do it	1-2 servings per day	No			Yes	Strongly agree	Strongly agree	Strongly agree	Strongly agree	Undecided	Agree	Agree	Agree	Undecided	Disagree	Undecided	Strongly agree	Strongly agree	Agree	Strongly agree	Agree	Strongly agree	Agree	Agree	Undecided	Undecided	Agree	Agree	7	63.6	0	0
I approve	19	Female	Single	Nursing	I	Middle (25.001₺-60.000₺)	No	19.2	No	I don't do it	3-4 servings per day	No			No	Strongly agree	Strongly agree	Agree	Undecided	Agree	Agree	Agree	Agree	Undecided	Disagree	Disagree	Agree	Agree	Undecided	Agree	Agree	Undecided	Agree	Agree	Agree	Disagree	Undecided	Agree	7	63.6	1	8.33
I approve	19	Female	Single	Nursing	I	Middle (25.001₺-60.000₺)	No	17.26	No	I don't do it	1-2 servings per day	No			Yes	Strongly agree	Strongly agree	Strongly agree	Agree	Strongly agree	Agree	Agree	Strongly agree	Agree	Disagree	Agree	Agree	Agree	Agree	Agree	Agree	Disagree	Agree	Agree	Agree	Agree	Agree	Agree	10	90.9	1	8.33
I approve	25	Erkek	Single	Nursing	I	Middle (25.001₺-60.000₺)	No	19.07	No	3-4 days	3-4 servings per day	Yes	1 day	1-2 units	No	Agree	Agree	Undecided	Agree	Agree	Undecided	Agree	Agree	Agree	Undecided	Agree	Agree	Agree	Undecided	Agree	Agree	Agree	Undecided	Undecided	Undecided	Undecided	Undecided	Undecided	8	72.7	0	0
I approve	18	Female	Single	Nursing	I	Middle (25.001₺-60.000₺)	No	17.47	No	I don't do it	1-2 servings per day	No			No	Agree	Agree	Agree	Agree	Agree	Agree	Agree	Agree	Agree	Agree	Agree	Agree	Agree	Agree	Agree	Agree	Agree	Agree	Agree	Agree	Agree	Agree	Agree	11	100	0	0
I approve	19	Female	Single	Nursing	I	Middle (25.001₺-60.000₺)	No	20.96	No	3-4 days	1-2 servings per day	No			No	Strongly agree	Strongly agree	Agree	Agree	Strongly agree	Agree	Agree	Agree	Undecided	Agree	Undecided	Agree	Agree	Undecided	Agree	Agree	Agree	Disagree	Agree	Disagree	Strongly disagree	Disagree	Strongly disagree	9	81.8	5	41.66
I approve	19	Female	Single	Nursing	I	Middle (25.001₺-60.000₺)	No	18.37	No	3-4 days	1-2 servings per day	No			No	Strongly agree	Strongly agree	Disagree	Undecided	Agree	Undecided	Agree	Undecided	Disagree	Agree	Agree	Agree	Agree	Agree	Agree	Agree	Agree	Undecided	Agree	Agree	Undecided	Agree	Undecided	6	54.5	0	0
I approve	19	Female	Single	Nursing	I	Low (25.000₺)	No	22.49	No	3-4 days	1-2 servings per day	Yes	1 day	1-2 units	Yes	Agree	Undecided	Agree	Undecided	Agree	Agree	Agree	Undecided	Agree	Agree	Agree	Agree	Agree	Agree	Agree	Agree	Agree	Agree	Agree	Agree	Undecided	Agree	Agree	8	72.7	0	0
I approve	18	Erkek	Single	Nursing	I	Middle (25.001₺-60.000₺)	No	23.59	No	3-4 days	3-4 servings per day	No			No	Strongly agree	Strongly agree	Agree	Strongly agree	Strongly agree	Agree	Agree	Strongly agree	Agree	Agree	Agree	Strongly agree	Agree	Agree	Undecided	Agree	Agree	Agree	Agree	Undecided	Undecided	Strongly agree	Agree	11	100	0	0
I approve	18	Female	Single	Nursing	I	Middle (25.001₺-60.000₺)	No	19.38	Yes	I don't do it	1-2 servings per day	Yes	4 day	3 units	Yes	Agree	Agree	Agree	Strongly agree	Strongly agree	Undecided	Strongly agree	Agree	Undecided	Strongly disagree	Undecided	Strongly disagree	Strongly disagree	Strongly disagree	Strongly agree	Strongly agree	Strongly agree	Strongly disagree	Agree	Strongly disagree	Strongly disagree	Agree	Strongly disagree	7	63.6	7	58.33
I approve	20	Female	Married	Nursing	III	Middle (25.001₺-60.000₺)	No	31.11	No	1-2 days	1-2 servings per day	No			No	Strongly agree	Strongly agree	Strongly agree	Strongly agree	Strongly agree	Strongly agree	Strongly agree	Strongly agree	Strongly agree	Strongly agree	Strongly agree	Strongly agree	Strongly agree	Strongly agree	Strongly agree	Strongly agree	Strongly agree	Strongly agree	Strongly agree	Strongly agree	Strongly agree	Strongly agree	Strongly agree	11	100	0	0
I approve	20	Female	Single	Nursing	I	Middle (25.001₺-60.000₺)	No	24.45	No	I don't do it	1-2 servings per day	No			Yes	Strongly agree	Strongly agree	Strongly agree	Disagree	Agree	Agree	Strongly disagree	Agree	Undecided	Undecided	Strongly agree	Undecided	Agree	Agree	Disagree	Strongly agree	Strongly disagree	Undecided	Undecided	Agree	Strongly disagree	Agree	Undecided	7	63.6	3	25
I approve	19	Female	Single	Nursing	I	Middle (60.001₺ and above)	No	17.63	No	I don't do it	3-4 servings per day	No			No	Strongly agree	Strongly agree	Agree	Agree	Undecided	Undecided	Disagree	Agree	Agree	Undecided	Undecided	Agree	Agree	Undecided	Agree	Undecided	Agree	Disagree	Undecided	Disagree	Disagree	Disagree	Disagree	6	54.5	5	41.66
I approve	20	Female	Single	Midwifery	II	Middle (25.001₺-60.000₺)	No	20.31	No	I don't do it	1-2 servings per day	No			No	Strongly agree	Strongly agree	Agree	Undecided	Strongly agree	Agree	Agree	Agree	Agree	Agree	Agree	Agree	Strongly agree	Undecided	Strongly agree	Agree	Agree	Agree	Strongly agree	Disagree	Disagree	Disagree	Agree	10	90.9	3	25
I approve	20	Female	Single	Nursing	I	Middle (25.001₺-60.000₺)	No	23.51	No	1-2 days	1-2 servings per day	No			Yes	Agree	Agree	Undecided	Agree	Strongly agree	Agree	Agree	Undecided	Undecided	Undecided	Undecided	Agree	Agree	Agree	Agree	Agree	Disagree	Undecided	Strongly agree	Undecided	Undecided	Undecided	Undecided	6	54.5	1	8.33
I approve	20	Female	Single	Nursing	I	Middle (25.001₺-60.000₺)	No	31.96	No	I don't do it	1-2 servings per day	No			No	Disagree	Disagree	Disagree	Disagree	Undecided	Disagree	Disagree	Agree	Disagree	Strongly disagree	Disagree	Disagree	Disagree	Disagree	Agree	Undecided	Disagree	Disagree	Agree	Disagree	Strongly disagree	Strongly disagree	Disagree	2	18.2	9	75
I approve	20	Female	Single	Nursing	I	Middle (25.001₺-60.000₺)	No	29.52	No	1-2 days	1-2 servings per day	No			No	Agree	Agree	Agree	Agree	Agree	Agree	Agree	Undecided	Undecided	Undecided	Disagree	Strongly agree	Agree	Agree	Strongly agree	Agree	Undecided	Undecided	Undecided	Undecided	Disagree	Undecided	Undecided	7	63.6	1	8.33
I approve	20	Female	Single	Nursing	I	Middle (25.001₺-60.000₺)	No	20.94	No	I don't do it	1-2 servings per day	No			No	Agree	Strongly agree	Undecided	Agree	Undecided	Strongly agree	Agree	Agree	Undecided	Disagree	Undecided	Strongly agree	Strongly agree	Undecided	Undecided	Strongly agree	Undecided	Strongly disagree	Undecided	Strongly agree	Strongly disagree	Agree	Agree	6	54.5	2	16.66
I approve	21	Female	Single	Midwifery	II	Middle (25.001₺-60.000₺)	No	20.28	No	I don't do it	1-2 servings per day	No			No	Strongly agree	Strongly agree	Strongly agree	Agree	Agree	Agree	Agree	Strongly agree	Strongly agree	Strongly agree	Agree	Agree	Agree	Agree	Agree	Agree	Agree	Agree	Agree	Agree	Agree	Agree	Agree	11	100	0	0
I approve	19	Female	Single	Midwifery	II	Middle (25.001₺-60.000₺)	No	23.31	No	1-2 days	1-2 servings per day	No			No	Strongly agree	Strongly agree	Strongly agree	Agree	Agree	Agree	Agree	Agree	Undecided	Agree	Undecided	Agree	Agree	Agree	Agree	Agree	Agree	Disagree	Agree	Agree	Disagree	Agree	Agree	9	81.8	2	16.66
I approve	21	Female	Single	Midwifery	II	Middle (25.001₺-60.000₺)	No	22.04	No	I don't do it	1-2 servings per day	No			No	Strongly agree	Strongly agree	Strongly agree	Strongly agree	Strongly agree	Strongly agree	Strongly agree	Strongly agree	Strongly agree	Strongly agree	Strongly agree	Strongly agree	Strongly agree	Strongly agree	Strongly agree	Agree	Agree	Undecided	Agree	Strongly agree	Strongly agree	Agree	Agree	11	100	0	0
I approve	20	Female	Single	Midwifery	II	Middle (25.001₺-60.000₺)	No	29.41	No	I don't do it	1-2 servings per day	No			Yes	Strongly agree	Undecided	Undecided	Agree	Strongly agree	Agree	Undecided	Agree	Undecided	Disagree	Disagree	Agree	Agree	Undecided	Strongly agree	Agree	Undecided	Disagree	Agree	Undecided	Disagree	Disagree	Disagree	5	45.6	4	33.33
I approve	20	Female	Single	Midwifery	II	Middle (25.001₺-60.000₺)	No	27.34	No	1-2 days	1-2 servings per day	No			No	Strongly agree	Strongly agree	Strongly agree	Strongly agree	Strongly agree	Agree	Strongly agree	Agree	Strongly agree	Agree	Agree	Strongly agree	Agree	Strongly agree	Strongly agree	Agree	Undecided	Undecided	Agree	Undecided	Agree	Undecided	Undecided	11	100	0	0
I approve	20	Female	Single	Midwifery	II	Middle (25.001₺-60.000₺)	No	16.56	No	I don't do it	1-2 servings per day	No			No	Agree	Agree	Agree	Undecided	Undecided	Agree	Undecided	Agree	Agree	Agree	Agree	Agree	Agree	Undecided	Agree	Agree	Undecided	Undecided	Agree	Undecided	Undecided	Agree	Agree	8	72.7	0	0
I approve	20	Female	Single	Midwifery	II	Middle (25.001₺-60.000₺)	No	20.57	Yes	1-2 days	1-2 servings per day	No			No	Agree	Agree	Agree	Agree	Agree	Agree	Agree	Agree	Agree	Agree	Agree	Agree	Agree	Agree	Agree	Agree	Agree	Agree	Agree	Agree	Agree	Agree	Agree	11	100	0	0
I approve	19	Female	Single	Midwifery	II	Middle (25.001₺-60.000₺)	No	17.37	No	1-2 days	1-2 servings per day	No			No	Strongly agree	Strongly agree	Strongly agree	Agree	Agree	Agree	Agree	Agree	Agree	Agree	Agree	Agree	Agree	Agree	Agree	Agree	Agree	Agree	Agree	Agree	Agree	Agree	Agree	11	100	0	0
I approve	20	Female	Single	Midwifery	II	Middle (25.001₺-60.000₺)	No	24.03	No	I don't do it	1-2 servings per day	No			No	Strongly agree	Agree	Agree	Undecided	Undecided	Undecided	Disagree	Agree	Disagree	Disagree	Disagree	Undecided	Undecided	Agree	Agree	Agree	Undecided	Undecided	Undecided	Undecided	Undecided	Agree	Agree	4	36.4	0	0
I approve	20	Female	Single	Midwifery	II	Middle (25.001₺-60.000₺)	No	20.57	No	1-2 days	1-2 servings per day	No			No	Agree	Agree	Agree	Agree	Strongly agree	Strongly agree	Agree	Undecided	Undecided	Agree	Undecided	Agree	Agree	Agree	Agree	Agree	Agree	Undecided	Agree	Agree	Agree	Agree	Agree	8	72.7	0	0
I approve	20	Female	Single	Midwifery	II	Low (25.000₺)	Yes	19.78	No	I don't do it	3-4 servings per day	No			Yes	Strongly agree	Strongly agree	Agree	Undecided	Agree	Agree	Agree	Agree	Agree	Undecided	Agree	Agree	Agree	Agree	Strongly agree	Agree	Disagree	Undecided	Agree	Undecided	Disagree	Disagree	Agree	9	81.8	3	25
I approve	18	Female	Single	Midwifery	II	Middle (25.001₺-60.000₺)	No	18.36	No	I don't do it	1-2 servings per day	No			No	Strongly agree	Agree	Agree	Undecided	Strongly agree	Undecided	Undecided	Undecided	Disagree	Disagree	Undecided	Agree	Undecided	Undecided	Undecided	Undecided	Undecided	Disagree	Undecided	Disagree	Disagree	Disagree	Disagree	4	36.4	5	41.66
I approve	20	Female	Single	Midwifery	II	Middle (25.001₺-60.000₺)	No	19.88	No	3-4 days	1-2 servings per day	No			No	Strongly agree	Strongly agree	Strongly agree	Strongly agree	Strongly agree	Agree	Agree	Strongly agree	Agree	Undecided	Undecided	Strongly agree	Agree	Agree	Strongly agree	Agree	Agree	Undecided	Agree	Agree	Undecided	Agree	Agree	9	81.8	0	0
I approve	20	Female	Single	Midwifery	II	Middle (25.001₺-60.000₺)	No	19.53	No	1-2 days	1-2 servings per day	No			Yes	Strongly agree	Strongly agree	Strongly agree	Strongly agree	Strongly agree	Strongly agree	Strongly agree	Strongly agree	Strongly agree	Undecided	Strongly agree	Strongly agree	Strongly agree	Strongly agree	Strongly agree	Strongly agree	Strongly agree	Strongly agree	Strongly agree	Strongly agree	Strongly agree	Strongly agree	Strongly agree	10	90.9	0	0
I approve	20	Female	Single	Midwifery	II	Middle (25.001₺-60.000₺)	No	22.31	No	I don't do it	1-2 servings per day	No			Yes	Strongly agree	Strongly agree	Agree	Strongly agree	Strongly agree	Strongly agree	Strongly agree	Strongly agree	Strongly agree	Agree	Strongly agree	Strongly agree	Strongly agree	Strongly agree	Agree	Strongly agree	Agree	Strongly agree	Strongly agree	Agree	Agree	Strongly agree	Strongly agree	11	100	0	0
I approve	21	Female	Single	Midwifery	II	Low (25.000₺)	No	20.2	No	I don't do it	1-2 servings per day	No			No	Strongly agree	Strongly agree	Strongly agree	Strongly agree	Strongly agree	Strongly agree	Agree	Agree	Agree	Agree	Agree	Strongly agree	Strongly agree	Strongly agree	Strongly agree	Strongly agree	Strongly agree	Strongly agree	Strongly agree	Strongly agree	Strongly agree	Strongly agree	Strongly agree	11	100	0	0
I approve	20	Female	Single	Midwifery	II	Middle (25.001₺-60.000₺)	Yes	24.01	Yes	5 or more days	1-2 servings per day	Yes	2 day	1-2 units	Yes	Agree	Agree	Undecided	Strongly agree	Strongly agree	Agree	Disagree	Undecided	Undecided	Agree	Disagree	Strongly agree	Strongly agree	Undecided	Strongly agree	Agree	Disagree	Agree	Strongly agree	Agree	Disagree	Agree	Undecided	6	54.5	2	16.66
I approve	20	Female	Single	Midwifery	II	Middle (25.001₺-60.000₺)	No	22.21	No	I don't do it	1-2 servings per day	No			No	Strongly agree	Strongly agree	Agree	Undecided	Agree	Undecided	Disagree	Undecided	Agree	Strongly disagree	Undecided	Agree	Agree	Agree	Agree	Agree	Agree	Agree	Agree	Agree	Agree	Agree	Agree	5	45.6	0	0
I approve	Fatima Tayyar	Female	Single	Midwifery	II	Middle (25.001₺-60.000₺)	No	24.98	No	5 or more days	1-2 servings per day	No		3 units	No	Strongly agree	Agree	Agree	Disagree	Strongly agree	Agree	Undecided	Undecided	Undecided	Agree	Undecided	Undecided	Undecided	Undecided	Undecided	Undecided	Undecided	Disagree	Agree	Undecided	Undecided	Undecided	Undecided	6	54.5	1	8.33
I approve	20	Female	Single	Midwifery	II	Low (25.000₺)	No	17.01	No	I don't do it	1-2 servings per day	No			No	Agree	Agree	Undecided	Agree	Agree	Undecided	Undecided	Strongly agree	Undecided	Agree	Disagree	Undecided	Agree	Undecided	Agree	Agree	Undecided	Disagree	Undecided	Undecided	Undecided	Disagree	Agree	6	54.5	2	16.66
I approve	19	Female	Single	Midwifery	II	Middle (25.001₺-60.000₺)	No	22.27	No	I don't do it	1-2 servings per day	No			No	Strongly agree	Strongly agree	Agree	Agree	Agree	Agree	Agree	Agree	Undecided	Undecided	Undecided	Agree	Agree	Agree	Agree	Agree	Agree	Undecided	Agree	Agree	Undecided	Undecided	Agree	8	72.7	0	0
I approve	19	Erkek	Single	Physiotherapy and Rehabilitation	II	Middle (60.001₺ and above)	No	22.02	No	I don't do it	1-2 servings per day	Yes	3 day	3 units	No	Strongly agree	Disagree	Strongly agree	Strongly agree	Strongly disagree	Disagree	Strongly disagree	Strongly disagree	Strongly disagree	Strongly agree	Strongly agree	Strongly agree	Strongly agree	Strongly disagree	Strongly agree	Strongly agree	Undecided	Strongly agree	Strongly agree	Strongly agree	Strongly disagree	Strongly agree	Strongly agree	5	45.6	2	16.66
I approve	21	Female	Single	Physiotherapy and Rehabilitation	II	Middle (25.001₺-60.000₺)	Yes	25.95	No	I don't do it	1-2 servings per day	No			Yes	Strongly agree	Strongly agree	Agree	Agree	Strongly agree	Strongly agree	Strongly agree	Undecided	Agree	Undecided	Agree	Strongly agree	Strongly agree	Strongly agree	Strongly agree	Strongly agree	Strongly agree	Agree	Strongly agree	Strongly agree	Undecided	Undecided	Strongly agree	9	81.8	0	0
I approve	21	Female	Single	Physiotherapy and Rehabilitation	II	Middle (25.001₺-60.000₺)	No	19.92	No	1-2 days	1-2 servings per day	Yes	1 day	1-2 units	No	Strongly agree	Agree	Agree	Agree	Agree	Agree	Undecided	Agree	Agree	Undecided	Agree	Agree	Strongly agree	Strongly agree	Strongly agree	Agree	Agree	Agree	Agree	Agree	Undecided	Agree	Agree	9	81.8	0	0
I approve	20	Female	Single	Physiotherapy and Rehabilitation	II	Middle (25.001₺-60.000₺)	No	19.31	No	1-2 days	1-2 servings per day	No			Yes	Strongly agree	Strongly agree	Strongly agree	Agree	Strongly agree	Strongly agree	Strongly agree	Strongly agree	Agree	Undecided	Agree	Agree	Strongly agree	Agree	Strongly agree	Agree	Strongly agree	Undecided	Agree	Agree	Disagree	Agree	Agree	10	90.9	1	8.33
I approve	20	Female	Single	Physiotherapy and Rehabilitation	II	Middle (25.001₺-60.000₺)	No	19.1	No	1-2 days	5 more servings per day	No			No	Agree	Agree	Undecided	Agree	Agree	Undecided	Strongly agree	Strongly agree	Agree	Disagree	Agree	Agree	Agree	Undecided	Agree	Agree	Undecided	Undecided	Agree	Undecided	Disagree	Agree	Undecided	8	72.7	1	8.33
I approve	21	Female	Single	Physiotherapy and Rehabilitation	II	Middle (25.001₺-60.000₺)	No	19.47	No	I don't do it	1-2 servings per day	No			No	Agree	Agree	Undecided	Undecided	Agree	Agree	Agree	Agree	Undecided	Undecided	Disagree	Undecided	Agree	Undecided	Agree	Undecided	Undecided	Disagree	Undecided	Undecided	Undecided	Agree	Agree	6	54.5	1	8.33
I approve	19	Female	Single	Physiotherapy and Rehabilitation	II	Middle (25.001₺-60.000₺)	No	24.24	No	I don't do it	1-2 servings per day	Yes	1 day	1-2 units	No	Strongly agree	Agree	Agree	Undecided	Undecided	Agree	Agree	Undecided	Strongly disagree	Strongly disagree	Strongly disagree	Undecided	Strongly agree	Disagree	Agree	Strongly agree	Undecided	Strongly disagree	Agree	Agree	Strongly disagree	Strongly agree	Disagree	5	45.6	4	33.33
I approve	20	Erkek	Single	Physiotherapy and Rehabilitation	II	Middle (25.001₺-60.000₺)	No	24.3	No	5 or more days	3-4 servings per day	No			Yes	Strongly agree	Strongly agree	Strongly agree	Agree	Strongly agree	Strongly agree	Strongly agree	Agree	Undecided	Disagree	Undecided	Strongly agree	Agree	Undecided	Strongly agree	Agree	Undecided	Strongly agree	Strongly agree	Strongly agree	Strongly disagree	Undecided	Strongly agree	8	72.7	1	8.33
I approve	20	Erkek	Single	Physiotherapy and Rehabilitation	II	Middle (25.001₺-60.000₺)	No	16.72	Yes	3-4 days	3-4 servings per day	Yes	7 day	5 units	Yes	Strongly agree	Strongly agree	Strongly agree	Strongly disagree	Undecided	Strongly disagree	Strongly agree	Strongly disagree	Strongly agree	Agree	Strongly agree	Strongly agree	Strongly agree	Undecided	Strongly agree	Agree	Agree	Strongly agree	Strongly agree	Undecided	Strongly disagree	Undecided	Strongly agree	7	63.6	1	8.33
I approve	19	Female	Single	Physiotherapy and Rehabilitation	II	Middle (25.001₺-60.000₺)	No	28.33	No	5 or more days	1-2 servings per day	No			No	Undecided	Agree	Agree	Strongly agree	Strongly agree	Undecided	Agree	Undecided	Disagree	Disagree	Disagree	Strongly agree	Agree	Disagree	Agree	Disagree	Disagree	Disagree	Agree	Strongly agree	Disagree	Disagree	Agree	5	45.6	6	50
I approve	18	Female	Single	Physiotherapy and Rehabilitation	II	Middle (25.001₺-60.000₺)	No	19.23	No	I don't do it	1-2 servings per day	No			Yes	Strongly agree	Strongly agree	Agree	Agree	Agree	Disagree	Undecided	Strongly agree	Agree	Disagree	Agree	Agree	Undecided	Undecided	Agree	Agree	Undecided	Disagree	Agree	Agree	Disagree	Disagree	Disagree	8	72.7	4	33.33
I approve	20	Female	Single	Physiotherapy and Rehabilitation	II	Middle (25.001₺-60.000₺)	Yes	18.43	No	I don't do it	1-2 servings per day	Yes	1 day	1-2 units	Yes	Agree	Agree	Undecided	Disagree	Agree	Undecided	Agree	Disagree	Agree	Agree	Agree	Agree	Agree	Disagree	Agree	Agree	Disagree	Disagree	Undecided	Disagree	Undecided	Undecided	Disagree	7	63.6	5	41.66
I approve	22	Female	Single	Nursing	III	Middle (25.001₺-60.000₺)	No	19.84	No	1-2 days	1-2 servings per day	No			Yes	Strongly agree	Agree	Agree	Agree	Agree	Undecided	Undecided	Undecided	Undecided	Undecided	Agree	Agree	Agree	Agree	Strongly agree	Undecided	Undecided	Undecided	Agree	Undecided	Disagree	Undecided	Undecided	6	54.5	1	8.33
I approve	21	Female	Single	Nursing	III	Middle (25.001₺-60.000₺)	No	29.38	Yes	1-2 days	1-2 servings per day	No			No	Agree	Strongly agree	Undecided	Agree	Undecided	Agree	Undecided	Disagree	Disagree	Undecided	Undecided	Agree	Agree	Undecided	Agree	Agree	Undecided	Undecided	Agree	Undecided	Disagree	Undecided	Agree	4	36.4	1	8.33
I approve	20	Female	Single	Nursing	I	Middle (25.001₺-60.000₺)	No	26.56	No	3-4 days	3-4 servings per day	No			Yes	Agree	Undecided	Agree	Undecided	Disagree	Disagree	Undecided	Agree	Agree	Agree	Agree	Agree	Agree	Undecided	Agree	Agree	Agree	Undecided	Agree	Strongly agree	Disagree	Undecided	Agree	6	54.5	1	8.33
I approve	23	Female	Single	Nursing	III	Middle (25.001₺-60.000₺)	No	29.71	Yes	1-2 days	1-2 servings per day	No			No	Strongly agree	Strongly agree	Strongly agree	Strongly agree	Strongly agree	Strongly agree	Undecided	Strongly agree	Undecided	Disagree	Undecided	Strongly agree	Strongly agree	Undecided	Agree	Strongly agree	Disagree	Undecided	Strongly agree	Undecided	Undecided	Undecided	Undecided	7	63.6	1	8.33
I approve	21	Female	Single	Nursing	I	Middle (25.001₺-60.000₺)	No	17.63	No	1-2 days	1-2 servings per day	No			No	Strongly agree	Strongly agree	Strongly agree	Strongly agree	Strongly agree	Agree	Strongly agree	Undecided	Undecided	Undecided	Undecided	Agree	Strongly agree	Undecided	Agree	Agree	Agree	Undecided	Strongly agree	Agree	Undecided	Agree	Agree	7	63.6	0	0
I approve	20	Female	Single	Nursing	I	Low (25.000₺)	No	28.37	Yes	1-2 days	1-2 servings per day	Yes	1 day	3 units	No	Agree	Agree	Agree	Strongly agree	Agree	Agree	Agree	Agree	Undecided	Disagree	Disagree	Agree	Agree	Undecided	Strongly agree	Undecided	Undecided	Disagree	Agree	Undecided	Undecided	Undecided	Agree	8	72.7	1	8.33
I approve	19	Female	Single	Nursing	I	Low (25.000₺)	No	27.55	No	I don't do it	1-2 servings per day	No			No	Strongly agree	Strongly agree	Strongly agree	Undecided	Undecided	Strongly agree	Undecided	Agree	Undecided	Undecided	Agree	Strongly agree	Strongly agree	Strongly agree	Agree	Strongly agree	Strongly agree	Strongly agree	Undecided	Strongly agree	Undecided	Strongly agree	Agree	6	54.5	0	0
I approve	19	Female	Single	Nursing	I	Middle (25.001₺-60.000₺)	No	28.91	No	I don't do it	1-2 servings per day	No			No	Agree	Undecided	Undecided	Agree	Agree	Disagree	Agree	Undecided	Disagree	Undecided	Disagree	Agree	Agree	Disagree	Agree	Agree	Agree	Undecided	Agree	Undecided	Disagree	Undecided	Disagree	4	36.4	3	25
I approve	21	Female	Single	Nursing	III	Middle (25.001₺-60.000₺)	No	27.68	Yes	3-4 days	1-2 servings per day	No			Yes	Strongly agree	Agree	Agree	Undecided	Agree	Agree	Undecided	Disagree	Undecided	Disagree	Undecided	Agree	Agree	Undecided	Agree	Agree	Agree	Strongly agree	Undecided	Agree	Agree	Disagree	Undecided	5	45.6	1	8.33
I approve	23	Female	Married	Nursing	II	Middle (25.001₺-60.000₺)	No	21.67	No	I don't do it	1-2 servings per day	No			No	Strongly agree	Strongly agree	Strongly agree	Undecided	Agree	Undecided	Agree	Undecided	Agree	Undecided	Agree	Agree	Agree	Agree	Undecided	Agree	Undecided	Undecided	Undecided	Undecided	Undecided	Undecided	Undecided	7	63.6	0	0
I approve	19	Female	Single	Nursing	I	Middle (25.001₺-60.000₺)	No	27.44	Yes	3-4 days	3-4 servings per day	No			Yes	Agree	Undecided	Agree	Undecided	Undecided	Undecided	Undecided	Strongly agree	Undecided	Strongly agree	Agree	Strongly agree	Agree	Undecided	Strongly agree	Undecided	Undecided	Undecided	Agree	Strongly agree	Disagree	Disagree	Disagree	5	45.6	3	25
I approve	21	Female	Single	Nursing	I	Low (25.000₺)	No	19.84	No	1-2 days	3-4 servings per day	No			Yes	Strongly agree	Strongly agree	Undecided	Agree	Agree	Agree	Agree	Disagree	Agree	Agree	Agree	Agree	Agree	Undecided	Strongly agree	Agree	Undecided	Undecided	Strongly agree	Agree	Disagree	Agree	Agree	9	81.8	1	8.33
I approve	37	Female	Single	Midwifery	III	Middle (25.001₺-60.000₺)	No	19.29	No	1-2 days	1-2 servings per day	Yes			No	Strongly agree	Agree	Agree	Strongly agree	Strongly agree	Agree	Agree	Agree	Undecided	Agree	Agree	Strongly agree	Strongly agree	Agree	Strongly agree	Agree	Undecided	Agree	Agree	Undecided	Undecided	Undecided	Agree	10	90.9	0	0
I approve	23	Female	Single	Midwifery	IV	Middle (25.001₺-60.000₺)	No	21.45	No	I don't do it	1-2 servings per day	No			No	Agree	Agree	Agree	Agree	Undecided	Undecided	Agree	Agree	Undecided	Undecided	Undecided	Agree	Strongly agree	Agree	Agree	Agree	Strongly agree	Agree	Agree	Agree	Undecided	Undecided	Agree	6	54.5	0	0
I approve	22	Female	Single	Midwifery	III	Middle (25.001₺-60.000₺)	No	19.13	No	1-2 days	3-4 servings per day	No			Yes	Strongly agree	Strongly agree	Strongly agree	Agree	Strongly agree	Agree	Agree	Undecided	Undecided	Agree	Agree	Strongly agree	Agree	Undecided	Strongly agree	Agree	Undecided	Undecided	Agree	Undecided	Undecided	Agree	Undecided	9	81.8	0	0
I approve	20	Female	Single	Midwifery	III	Middle (25.001₺-60.000₺)	No	23.11	No	I don't do it	3-4 servings per day	No			Yes	Strongly agree	Agree	Agree	Agree	Strongly agree	Agree	Agree	Agree	Agree	Disagree	Undecided	Strongly agree	Strongly agree	Undecided	Strongly agree	Strongly agree	Agree	Agree	Strongly agree	Agree	Undecided	Agree	Undecided	9	81.8	0	0
I approve	21	Female	Single	Midwifery	III	Middle (25.001₺-60.000₺)	No	19.49	No	I don't do it	3-4 servings per day	No			Yes	Strongly agree	Strongly agree	Agree	Strongly agree	Agree	Strongly agree	Agree	Strongly agree	Agree	Undecided	Agree	Strongly agree	Strongly agree	Strongly agree	Strongly agree	Agree	Strongly agree	Agree	Strongly agree	Strongly agree	Disagree	Strongly agree	Strongly agree	10	90.9	1	8.33
I approve	23	Female	Single	Midwifery	III	Middle (25.001₺-60.000₺)	No	17.93	No	I don't do it	5 more servings per day	No			No	Strongly agree	Strongly agree	Agree	Agree	Disagree	Undecided	Undecided	Agree	Agree	Undecided	Undecided	Agree	Agree	Disagree	Strongly agree	Strongly agree	Undecided	Undecided	Strongly agree	Agree	Disagree	Undecided	Undecided	6	54.5	2	16.66
I approve	19	Female	Single	Physiotherapy and Rehabilitation	I	Middle (25.001₺-60.000₺)	No	23.42	Yes	I don't do it	1-2 servings per day	No			No	Strongly agree	Strongly agree	Agree	Agree	Undecided	Strongly agree	Agree	Strongly agree	Agree	Agree	Agree	Strongly agree	Strongly agree	Agree	Agree	Agree	Strongly agree	Strongly agree	Strongly agree	Agree	Undecided	Agree	Agree	10	90.9	0	0
I approve	19	Erkek	Single	Physiotherapy and Rehabilitation	I	Middle (25.001₺-60.000₺)	No	19.47	No	5 or more days	3-4 servings per day	No			No	Strongly agree	Strongly agree	Strongly agree	Agree	Agree	Undecided	Agree	Agree	Agree	Agree	Agree	Agree	Agree	Agree	Agree	Agree	Agree	Agree	Strongly agree	Agree	Agree	Agree	Agree	10	90.9	0	0
I approve	18	Female	Single	Physiotherapy and Rehabilitation	I	Middle (25.001₺-60.000₺)	No	20.7	No	5 or more days	1-2 servings per day	No			No	Agree	Agree	Undecided	Undecided	Agree	Disagree	Undecided	Agree	Disagree	Disagree	Disagree	Agree	Agree	Disagree	Strongly agree	Agree	Undecided	Disagree	Agree	Undecided	Disagree	Disagree	Disagree	4	36.4	5	41.66
I approve	20	Female	Single	Physiotherapy and Rehabilitation	I	Middle (25.001₺-60.000₺)	No	18.36	Yes	I don't do it	1-2 servings per day	Yes	1 day	1-2 units	Yes	Agree	Agree	Agree	Agree	Agree	Agree	Agree	Agree	Undecided	Disagree	Undecided	Agree	Agree	Agree	Agree	Agree	Undecided	Agree	Agree	Agree	Agree	Agree	Agree	8	72.7	0	0
I approve	21	Female	Single	Physiotherapy and Rehabilitation	I	Middle (25.001₺-60.000₺)	No	19.71	Yes	5 or more days	1-2 servings per day	Yes	1 day	3 units	No	Agree	Agree	Agree	Agree	Agree	Agree	Undecided	Strongly agree	Disagree	Disagree	Disagree	Agree	Agree	Disagree	Disagree	Agree	Disagree	Undecided	Undecided	Disagree	Disagree	Disagree	Agree	7	63.6	6	50
I approve	18	Female	Single	Physiotherapy and Rehabilitation	I	Middle (25.001₺-60.000₺)	No	16	No	I don't do it	1-2 servings per day	No			No	Agree	Agree	Agree	Agree	Agree	Undecided	Undecided	Agree	Disagree	Disagree	Disagree	Agree	Agree	Agree	Agree	Undecided	Undecided	Undecided	Agree	Agree	Undecided	Undecided	Agree	6	54.5	0	0
I approve	23	Female	Single	Physiotherapy and Rehabilitation	I	Middle (25.001₺-60.000₺)	No	19.95	Yes	I don't do it	1-2 servings per day	Yes	1 day	1-2 units	Yes	Strongly agree	Strongly agree	Strongly agree	Strongly agree	Strongly agree	Strongly agree	Undecided	Strongly agree	Agree	Undecided	Undecided	Agree	Strongly agree	Agree	Strongly agree	Agree	Agree	Agree	Strongly agree	Strongly agree	Undecided	Disagree	Agree	8	72.7	1	8.33
I approve	19	Erkek	Single	Physiotherapy and Rehabilitation	I	Middle (25.001₺-60.000₺)	No	30.37	No	5 or more days	1-2 servings per day	No			No	Agree	Agree	Agree	Agree	Agree	Agree	Agree	Agree	Undecided	Agree	Agree	Agree	Agree	Agree	Agree	Agree	Agree	Agree	Agree	Agree	Agree	Agree	Agree	10	90.9	0	0
I approve	20	Female	Single	Physiotherapy and Rehabilitation	I	Middle (60.001₺ and above)	No	20.44	Yes	1-2 days	1-2 servings per day	Yes	1 day	1-2 units	No	Agree	Strongly disagree	Strongly agree	Agree	Disagree	Agree	Undecided	Strongly agree	Disagree	Agree	Disagree	Strongly agree	Strongly agree	Disagree	Strongly agree	Strongly agree	Disagree	Disagree	Agree	Agree	Disagree	Agree	Agree	6	54.5	4	33.33
I approve	19	Female	Single	Physiotherapy and Rehabilitation	I	Middle (25.001₺-60.000₺)	No	19.38	No	1-2 days	1-2 servings per day	No			No	Agree	Agree	Agree	Undecided	Undecided	Agree	Undecided	Agree	Undecided	Undecided	Undecided	Agree	Agree	Agree	Agree	Agree	Agree	Agree	Agree	Agree	Undecided	Agree	Agree	5	45.6	0	0
I approve	23	Female	Single	Physiotherapy and Rehabilitation	I	Middle (25.001₺-60.000₺)	No	19.13	Yes	3-4 days	1-2 servings per day	Yes	1 day	1-2 units	No	Agree	Agree	Agree	Agree	Agree	Agree	Agree	Agree	Undecided	Undecided	Undecided	Strongly agree	Strongly agree	Strongly agree	Strongly agree	Strongly agree	Strongly agree	Agree	Agree	Agree	Undecided	Undecided	Agree	8	72.7	0	0
I approve	23	Female	Single	Physiotherapy and Rehabilitation	I	Middle (25.001₺-60.000₺)	No	22.03	No	I don't do it	3-4 servings per day	No			No	Strongly agree	Strongly agree	Agree	Agree	Undecided	Agree	Undecided	Disagree	Undecided	Disagree	Disagree	Agree	Agree	Undecided	Agree	Undecided	Undecided	Agree	Agree	Agree	Undecided	Undecided	Agree	5	45.6	0	0
I approve	18	Female	Single	Physiotherapy and Rehabilitation	I	Middle (25.001₺-60.000₺)	No	20.2	Yes	I don't do it	1-2 servings per day	Yes	1 day	1-2 units	Yes	Agree	Undecided	Agree	Agree	Undecided	Undecided	Agree	Agree	Agree	Disagree	Disagree	Agree	Disagree	Agree	Strongly agree	Agree	Undecided	Disagree	Agree	Disagree	Disagree	Agree	Undecided	6	54.5	4	33.33
I approve	22	Female	Single	Physiotherapy and Rehabilitation	I	Middle (25.001₺-60.000₺)	No	19.53	No	I don't do it	1-2 servings per day	No			Yes	Strongly agree	Agree	Agree	Undecided	Undecided	Strongly agree	Agree	Agree	Strongly agree	Undecided	Undecided	Strongly agree	Strongly agree	Agree	Strongly agree	Strongly agree	Undecided	Undecided	Agree	Undecided	Disagree	Agree	Undecided	7	63.6	1	8.33
I approve	21	Female	Single	Physiotherapy and Rehabilitation	II	Middle (25.001₺-60.000₺)	No	19.88	Yes	I don't do it	5 more servings per day	No			No	Agree	Agree	Agree	Agree	Disagree	Agree	Undecided	Undecided	Agree	Disagree	Agree	Agree	Agree	Agree	Strongly agree	Agree	Strongly agree	Undecided	Agree	Agree	Undecided	Agree	Agree	7	63.6	0	0
I approve	19	Female	Single	Physiotherapy and Rehabilitation	I	Middle (25.001₺-60.000₺)	No	19.14	No	1-2 days	1-2 servings per day	No			Yes	Strongly agree	Strongly agree	Agree	Agree	Strongly agree	Strongly agree	Strongly agree	Undecided	Undecided	Agree	Agree	Agree	Agree	Agree	Strongly agree	Agree	Undecided	Disagree	Strongly agree	Strongly agree	Agree	Undecided	Agree	9	81.8	1	8.33
I approve	19	Female	Single	Physiotherapy and Rehabilitation	I	Middle (25.001₺-60.000₺)	No	28.34	Yes	I don't do it	1-2 servings per day	No			No	Strongly agree	Strongly agree	Strongly agree	Strongly agree	Agree	Disagree	Disagree	Strongly disagree	Undecided	Strongly disagree	Undecided	Strongly agree	Strongly agree	Agree	Agree	Strongly agree	Strongly agree	Strongly agree	Strongly agree	Undecided	Strongly disagree	Undecided	Agree	5	45.6	1	8.33
I approve	19	Erkek	Single	Physiotherapy and Rehabilitation	I	Middle (25.001₺-60.000₺)	No	24.1	Yes	3-4 days	3-4 servings per day	No			Yes	Agree	Agree	Strongly agree	Strongly agree	Undecided	Agree	Undecided	Strongly agree	Disagree	Disagree	Undecided	Agree	Agree	Undecided	Agree	Strongly agree	Agree	Agree	Strongly agree	Agree	Undecided	Undecided	Agree	6	54.5	0	0
I approve	18	Female	Single	Physiotherapy and Rehabilitation	I	Middle (25.001₺-60.000₺)	No	17.72	No	1-2 days	1-2 servings per day	Yes	1 day	1-2 units	Yes	Agree	Agree	Undecided	Agree	Agree	Agree	Undecided	Agree	Disagree	Strongly disagree	Disagree	Agree	Agree	Strongly agree	Agree	Agree	Disagree	Strongly disagree	Agree	Disagree	Disagree	Agree	Undecided	6	54.5	4	33.33
I approve	20	Female	Single	Physiotherapy and Rehabilitation	I	Middle (25.001₺-60.000₺)	No	18.13	No	3-4 days	1-2 servings per day	No			No	Strongly agree	Undecided	Strongly agree	Agree	Disagree	Agree	Disagree	Agree	Undecided	Agree	Undecided	Strongly agree	Strongly agree	Undecided	Agree	Strongly agree	Undecided	Agree	Strongly agree	Agree	Disagree	Disagree	Agree	6	54.5	2	16.66
I approve	18	Female	Single	Physiotherapy and Rehabilitation	I	Middle (25.001₺-60.000₺)	No	19.88	No	3-4 days	1-2 servings per day	Yes	1 day	1-2 units	Yes	Agree	Undecided	Agree	Agree	Agree	Undecided	Undecided	Agree	Disagree	Disagree	Agree	Agree	Undecided	Agree	Strongly agree	Agree	Agree	Undecided	Agree	Agree	Undecided	Agree	Disagree	6	54.5	1	8.33
I approve	20	Female	Single	Physiotherapy and Rehabilitation	I	Low (25.000₺)	No	27.24	Yes	I don't do it	3-4 servings per day	No			Yes	Strongly agree	Strongly agree	Agree	Agree	Undecided	Agree	Disagree	Agree	Disagree	Agree	Undecided	Agree	Agree	Agree	Agree	Agree	Agree	Disagree	Agree	Agree	Disagree	Undecided	Agree	7	63.6	2	16.66
I approve	19	Female	Single	Physiotherapy and Rehabilitation	I	Middle (25.001₺-60.000₺)	No	28.37	No	I don't do it	5 more servings per day	No			Yes	Strongly agree	Strongly agree	Agree	Disagree	Undecided	Agree	Undecided	Undecided	Disagree	Agree	Undecided	Agree	Agree	Undecided	Agree	Agree	Undecided	Agree	Agree	Agree	Undecided	Agree	Agree	5	45.6	0	0
I approve	19	Female	Single	Physiotherapy and Rehabilitation	I	Middle (25.001₺-60.000₺)	No	19.81	No	I don't do it	1-2 servings per day	No			Yes	Strongly agree	Strongly agree	Strongly agree	Strongly agree	Undecided	Strongly agree	Strongly agree	Undecided	Undecided	Agree	Disagree	Strongly agree	Strongly agree	Agree	Agree	Agree	Agree	Agree	Agree	Agree	Disagree	Agree	Agree	7	63.6	1	8.33
I approve	18	Erkek	Single	Physiotherapy and Rehabilitation	I	Middle (25.001₺-60.000₺)	No	19.23	Yes	1-2 days	1-2 servings per day	Yes	3 day	7 units	Yes	Strongly disagree	Strongly disagree	Strongly agree	Agree	Undecided	Undecided	Undecided	Strongly agree	Undecided	Agree	Undecided	Strongly agree	Strongly agree	Strongly agree	Strongly agree	Strongly agree	Strongly agree	Strongly agree	Strongly agree	Strongly agree	Undecided	Strongly agree	Strongly agree	4	36.4	0	0
I approve	22	Female	Single	Midwifery	III	Middle (25.001₺-60.000₺)	No	22.5	No	I don't do it	1-2 servings per day	No			No	Strongly agree	Agree	Agree	Agree	Agree	Agree	Agree	Agree	Agree	Disagree	Undecided	Agree	Agree	Agree	Agree	Agree	Agree	Disagree	Agree	Undecided	Disagree	Disagree	Undecided	9	81.8	3	25
I approve	21	Female	Single	Midwifery	III	Middle (25.001₺-60.000₺)	No	23.44	No	I don't do it	1-2 servings per day	No			No	Strongly agree	Agree	Agree	Agree	Strongly agree	Strongly agree	Agree	Agree	Agree	Strongly agree	Agree	Strongly agree	Strongly agree	Agree	Agree	Agree	Undecided	Agree	Strongly agree	Agree	Undecided	Agree	Agree	11	100	0	0
I approve	21	Female	Single	Midwifery	III	Middle (25.001₺-60.000₺)	No	24.77	No	I don't do it	1-2 servings per day	No			No	Strongly agree	Strongly agree	Strongly agree	Undecided	Agree	Agree	Strongly agree	Strongly agree	Agree	Undecided	Undecided	Strongly agree	Strongly agree	Undecided	Agree	Agree	Strongly agree	Agree	Strongly agree	Strongly agree	Undecided	Strongly agree	Undecided	8	72.7	0	0
I approve	21	Female	Single	Midwifery	III	Low (25.000₺)	No	18.59	Yes	I don't do it	1-2 servings per day	No			No	Strongly agree	Strongly agree	Agree	Disagree	Agree	Undecided	Undecided	Disagree	Agree	Disagree	Disagree	Agree	Agree	Undecided	Undecided	Agree	Disagree	Undecided	Agree	Undecided	Disagree	Disagree	Disagree	5	45.6	4	33.33
I approve	23	Female	Single	Midwifery	III	Low (25.000₺)	No	20.76	Yes	3-4 days	1-2 servings per day	No			Yes	Agree	Agree	Agree	Agree	Agree	Agree	Agree	Agree	Agree	Agree	Agree	Agree	Agree	Agree	Agree	Agree	Agree	Agree	Agree	Agree	Agree	Agree	Agree	11	100	0	0
I approve	20	Female	Single	Midwifery	III	Low (25.000₺)	No	31.14	Yes	1-2 days	1-2 servings per day	Yes	1 day	3 units	Yes	Agree	Agree	Agree	Agree	Agree	Agree	Undecided	Agree	Undecided	Disagree	Undecided	Agree	Agree	Undecided	Agree	Agree	Undecided	Undecided	Agree	Undecided	Disagree	Undecided	Undecided	7	63.6	1	8.33
I approve	20	Female	Single	Nursing	I	Middle (25.001₺-60.000₺)	No	19.47	No	I don't do it	3-4 servings per day	No			No	Strongly agree	Strongly agree	Strongly agree	Strongly agree	Strongly agree	Agree	Agree	Strongly agree	Agree	Undecided	Agree	Strongly agree	Strongly agree	Strongly agree	Strongly agree	Strongly agree	Agree	Agree	Strongly agree	Strongly agree	Undecided	Agree	Strongly agree	10	90.9	0	0
I approve	19	Female	Single	Nursing	I	Middle (25.001₺-60.000₺)	No	19.43	Yes	I don't do it	1-2 servings per day	Yes	1 day	1-2 units	Yes	Strongly agree	Strongly agree	Agree	Strongly agree	Agree	Undecided	Undecided	Strongly agree	Agree	Undecided	Agree	Strongly agree	Agree	Agree	Strongly agree	Strongly agree	Strongly agree	Agree	Agree	Agree	Undecided	Agree	Undecided	8	72.7	0	0
I approve	20	Female	Single	Physiotherapy and Rehabilitation	I	Middle (25.001₺-60.000₺)	No	16.33	No	3-4 days	3-4 servings per day	No			No	Agree	Agree	Agree	Strongly agree	Agree	Strongly agree	Agree	Agree	Strongly agree	Agree	Agree	Agree	Strongly agree	Agree	Strongly agree	Strongly agree	Strongly agree	Agree	Strongly agree	Agree	Disagree	Agree	Agree	11	100	1	8.33
I approve	18	Female	Single	Nursing	I	Low (25.000₺)	No	19.88	No	I don't do it	1-2 servings per day	No			No	Strongly agree	Strongly agree	Strongly agree	Agree	Undecided	Agree	Undecided	Agree	Disagree	Agree	Undecided	Undecided	Agree	Undecided	Undecided	Undecided	Agree	Undecided	Agree	Strongly agree	Undecided	Agree	Agree	7	63.6	0	0
I approve	23	Female	Single	Physiotherapy and Rehabilitation	III	Low (25.000₺)	Yes	24.24	No	I don't do it	1-2 servings per day	No			Yes	Agree	Agree	Agree	Agree	Agree	Undecided	Undecided	Agree	Undecided	Undecided	Undecided	Agree	Agree	Undecided	Strongly agree	Undecided	Undecided	Undecided	Agree	Agree	Undecided	Undecided	Undecided	6	54.5	0	0
I approve	19	Female	Single	Dialysis	II	Middle (25.001₺-60.000₺)	No	17.75	No	I don't do it	1-2 servings per day	No			No	Agree	Agree	Agree	Undecided	Disagree	Agree	Disagree	Agree	Agree	Undecided	Undecided	Undecided	Disagree	Disagree	Undecided	Agree	Undecided	Undecided	Undecided	Undecided	Disagree	Disagree	Undecided	6	54.5	4	33.33
I approve	21	Female	Single	Nursing	I	Middle (25.001₺-60.000₺)	No	29.32	No	1-2 days	1-2 servings per day	Yes	1 day		Yes	Strongly agree	Undecided	Agree	Agree	Undecided	Undecided	Undecided	Agree	Disagree	Undecided	Undecided	Agree	Agree	Undecided	Agree	Agree	Agree	Disagree	Agree	Undecided	Disagree	Undecided	Agree	4	36.4	2	16.66
I approve	23	Female	Single	Nursing	IV	Low (25.000₺)	No	15.22	No	1-2 days	3-4 servings per day	No			Yes	Strongly agree	Strongly agree	Strongly agree	Strongly agree	Strongly agree	Strongly agree	Strongly agree	Strongly agree	Strongly agree	Strongly agree	Strongly agree	Strongly agree	Strongly agree	Strongly agree	Strongly agree	Strongly agree	Strongly agree	Strongly agree	Strongly agree	Strongly agree	Agree	Strongly agree	Strongly agree	11	100	0	0
I approve	23	Female	Single	Nursing	IV	Low (25.000₺)	No	20.55	No	I don't do it	1-2 servings per day	No			No	Strongly agree	Strongly agree	Strongly agree	Strongly agree	Strongly agree	Strongly agree	Undecided	Strongly agree	Strongly agree	Undecided	Strongly agree	Strongly agree	Strongly agree	Strongly agree	Strongly agree	Strongly agree	Strongly agree	Strongly agree	Strongly agree	Strongly agree	Undecided	Undecided	Strongly agree	9	81.8	0	0
I approve	22	Female	Single	Nursing	IV	Middle (25.001₺-60.000₺)	No	21.76	No	I don't do it	1-2 servings per day	Yes	1 day	1-2 units	Yes	Strongly agree	Strongly agree	Strongly agree	Agree	Strongly agree	Strongly agree	Strongly agree	Agree	Agree	Undecided	Undecided	Strongly agree	Strongly agree	Undecided	Strongly agree	Strongly agree	Agree	Agree	Strongly agree	Strongly agree	Strongly disagree	Agree	Agree	9	81.8	1	8.33
I approve	21	Female	Single	Nursing	IV	Middle (25.001₺-60.000₺)	No	19.25	No	1-2 days	1-2 servings per day	No			Yes	Strongly agree	Strongly agree	Strongly agree	Strongly agree	Strongly agree	Strongly agree	Strongly agree	Strongly agree	Strongly agree	Strongly agree	Strongly agree	Strongly agree	Strongly agree	Strongly agree	Strongly agree	Strongly agree	Strongly agree	Strongly agree	Strongly agree	Strongly agree	Strongly agree	Strongly agree	Strongly agree	11	100	0	0
I approve	23	Erkek	Single	Nursing	IV	Middle (25.001₺-60.000₺)	No	19.38	Yes	3-4 days	3-4 servings per day	No			No	Strongly agree	Strongly agree	Strongly agree	Strongly agree	Undecided	Undecided	Strongly agree	Undecided	Agree	Strongly agree	Strongly agree	Strongly agree	Strongly agree	Strongly agree	Strongly agree	Strongly agree	Strongly agree	Strongly agree	Strongly agree	Strongly agree	Undecided	Strongly agree	Strongly agree	8	72.7	0	0
I approve	20	Female	Single	Nursing	IV	Middle (25.001₺-60.000₺)	No	19.23	No	1-2 days	1-2 servings per day	No			No	Agree	Agree	Undecided	Agree	Agree	Undecided	Agree	Agree	Undecided	Agree	Agree	Agree	Strongly agree	Agree	Agree	Agree	Agree	Agree	Strongly agree	Agree	Undecided	Strongly agree	Agree	8	72.7	0	0
I approve	22	Female	Single	Midwifery	IV	Middle (25.001₺-60.000₺)	No	20.94	No	I don't do it	1-2 servings per day	No			No	Agree	Agree	Agree	Agree	Agree	Agree	Agree	Agree	Agree	Agree	Agree	Strongly agree	Strongly agree	Strongly agree	Strongly agree	Strongly agree	Strongly agree	Strongly agree	Strongly agree	Strongly agree	Strongly agree	Strongly agree	Strongly agree	11	100	0	0
I approve	22	Female	Single	Midwifery	IV	Middle (25.001₺-60.000₺)	No	22.21	No	I don't do it	1-2 servings per day	No			No	Strongly agree	Strongly agree	Agree	Agree	Agree	Agree	Agree	Agree	Agree	Undecided	Agree	Agree	Agree	Undecided	Agree	Agree	Undecided	Undecided	Agree	Undecided	Undecided	Undecided	Undecided	10	90.9	0	0
I approve	22	Female	Single	Midwifery	IV	Middle (25.001₺-60.000₺)	Yes	19.92	No	I don't do it	1-2 servings per day	No			No	Agree	Agree	Agree	Agree	Agree	Agree	Undecided	Strongly agree	Undecided	Undecided	Undecided	Agree	Agree	Agree	Agree	Agree	Agree	Agree	Agree	Agree	Agree	Agree	Agree	7	63.6	0	0
I approve	21	Female	Single	Nursing	IV	Middle (25.001₺-60.000₺)	No	20.8	No	1-2 days	1-2 servings per day	No			No	Strongly agree	Strongly agree	Strongly agree	Strongly agree	Strongly agree	Strongly agree	Strongly agree	Strongly agree	Strongly agree	Agree	Agree	Strongly agree	Strongly agree	Strongly agree	Strongly agree	Strongly agree	Strongly agree	Strongly agree	Strongly agree	Agree	Undecided	Agree	Agree	11	100	0	0
I approve	22	Female	Single	Midwifery	IV	Middle (25.001₺-60.000₺)	No	19.53	No	1-2 days	1-2 servings per day	No			No	Strongly agree	Strongly agree	Undecided	Agree	Strongly agree	Undecided	Undecided	Strongly agree	Undecided	Disagree	Disagree	Agree	Agree	Undecided	Strongly agree	Undecided	Disagree	Disagree	Undecided	Agree	Strongly disagree	Undecided	Undecided	5	45.6	3	25
I approve	22	Female	Single	Midwifery	IV	Middle (25.001₺-60.000₺)	No	21.61	Yes	1-2 days	1-2 servings per day	No			No	Agree	Undecided	Agree	Agree	Strongly agree	Undecided	Strongly agree	Agree	Agree	Agree	Agree	Strongly agree	Strongly agree	Strongly agree	Agree	Strongly agree	Agree	Strongly agree	Strongly agree	Strongly agree	Disagree	Agree	Agree	9	81.8	1	8.33
I approve	21	Female	Single	Midwifery	IV	Middle (25.001₺-60.000₺)	No	20.7	No	I don't do it	3-4 servings per day	No			Yes	Strongly agree	Strongly agree	Agree	Agree	Agree	Strongly agree	Strongly agree	Undecided	Agree	Undecided	Agree	Strongly agree	Strongly agree	Agree	Agree	Agree	Agree	Agree	Agree	Agree	Agree	Agree	Agree	9	81.8	0	0
I approve	21	Female	Single	Midwifery	IV	Middle (25.001₺-60.000₺)	No	23.14	No	I don't do it	1-2 servings per day	No			No	Agree	Agree	Agree	Agree	Agree	Agree	Undecided	Undecided	Disagree	Disagree	Undecided	Agree	Agree	Undecided	Agree	Agree	Undecided	Agree	Agree	Agree	Disagree	Agree	Agree	6	54.5	1	8.33
I approve	23	Female	Single	Nursing	IV	Middle (25.001₺-60.000₺)	No	21.8	No	1-2 days	1-2 servings per day	Yes	1 day	1-2 units	Yes	Agree	Agree	Agree	Agree	Strongly agree	Agree	Undecided	Agree	Undecided	Disagree	Undecided	Agree	Undecided	Agree	Undecided	Agree	Agree	Undecided	Agree	Agree	Undecided	Agree	Agree	7	63.6	0	0
I approve	23	Female	Single	Midwifery	IV	Low (25.000₺)	No	20.83	Yes	I don't do it	1-2 servings per day	No			No	Undecided	Undecided	Disagree	Disagree	Agree	Undecided	Undecided	Undecided	Disagree	Disagree	Disagree	Undecided	Agree	Disagree	Agree	Undecided	Disagree	Disagree	Agree	Undecided	Disagree	Undecided	Undecided	1	9.1	4	33.33
I approve	21	Female	Single	Midwifery	IV	Middle (25.001₺-60.000₺)	No	24.8	No	I don't do it	1-2 servings per day	No			Yes	Strongly agree	Strongly agree	Agree	Agree	Strongly agree	Agree	Agree	Agree	Undecided	Undecided	Undecided	Undecided	Undecided	Undecided	Agree	Undecided	Undecided	Undecided	Undecided	Undecided	Undecided	Undecided	Undecided	8	72.7	0	0
I approve	23	Female	Single	Midwifery	IV	Middle (60.001₺ and above)	No	22.89	No	3-4 days	1-2 servings per day	No			Yes	Strongly agree	Strongly agree	Strongly agree	Strongly agree	Strongly agree	Strongly agree	Strongly agree	Strongly agree	Strongly agree	Strongly agree	Strongly agree	Strongly agree	Strongly agree	Strongly agree	Strongly agree	Strongly agree	Strongly agree	Agree	Strongly agree	Strongly agree	Undecided	Disagree	Undecided	11	100	1	8.33
I approve	21	Female	Single	Midwifery	IV	Middle (25.001₺-60.000₺)	Yes	22.48	No	3-4 days	1-2 servings per day	No			No	Agree	Undecided	Agree	Agree	Strongly agree	Agree	Undecided	Undecided	Undecided	Undecided	Disagree	Agree	Agree	Undecided	Agree	Agree	Undecided	Undecided	Undecided	Undecided	Disagree	Disagree	Undecided	5	45.6	2	16.66
I approve	22	Female	Single	Midwifery	IV	Middle (25.001₺-60.000₺)	No	24.8	No	I don't do it	3-4 servings per day	No			Yes	Strongly agree	Strongly agree	Strongly agree	Strongly agree	Strongly agree	Agree	Strongly agree	Strongly agree	Agree	Agree	Agree	Strongly agree	Strongly agree	Strongly agree	Strongly agree	Agree	Agree	Agree	Agree	Agree	Agree	Agree	Undecided	11	100	0	0
I approve	23	Female	Single	Midwifery	IV	Middle (25.001₺-60.000₺)	Yes	23.34	Yes	5 or more days	1-2 servings per day	No			Yes	Strongly agree	Strongly agree	Agree	Strongly agree	Strongly agree	Strongly agree	Strongly agree	Strongly agree	Agree	Agree	Agree	Strongly agree	Strongly agree	Strongly agree	Strongly agree	Strongly agree	Strongly agree	Agree	Strongly agree	Strongly agree	Undecided	Undecided	Agree	11	100	0	0
I approve	23	Female	Single	Midwifery	IV	Middle (25.001₺-60.000₺)	No	23.44	No	1-2 days	1-2 servings per day	No			No	Strongly agree	Agree	Agree	Agree	Strongly agree	Strongly agree	Agree	Strongly agree	Undecided	Strongly agree	Agree	Strongly agree	Strongly agree	Strongly agree	Agree	Agree	Agree	Agree	Strongly agree	Strongly agree	Agree	Strongly agree	Agree	10	90.9	0	0
I approve	23	Female	Single	Midwifery	IV	Middle (25.001₺-60.000₺)	No	20.8	No	I don't do it	1-2 servings per day	No			No	Strongly agree	Agree	Strongly agree	Strongly agree	Strongly agree	Agree	Agree	Agree	Undecided	Disagree	Undecided	Agree	Agree	Strongly agree	Agree	Agree	Agree	Agree	Agree	Agree	Disagree	Disagree	Undecided	8	72.7	2	16.66
I approve	21	Female	Single	Midwifery	IV	Middle (60.001₺ and above)	No	28.34	No	I don't do it	3-4 servings per day	No			Yes	Agree	Strongly agree	Agree	Strongly agree	Strongly agree	Undecided	Undecided	Strongly agree	Undecided	Agree	Agree	Strongly agree	Strongly agree	Strongly agree	Strongly agree	Strongly agree	Disagree	Agree	Strongly agree	Undecided	Undecided	Agree	Undecided	8	72.7	1	8.33
I approve	22	Erkek	Single	Nursing	IV	Middle (25.001₺-60.000₺)	No	25.95	No	1-2 days	5 more servings per day	No			Yes	Strongly agree	Agree	Agree	Undecided	Undecided	Strongly agree	Strongly agree	Strongly agree	Undecided	Disagree	Agree	Agree	Strongly agree	Disagree	Strongly agree	Agree	Agree	Undecided	Strongly agree	Strongly agree	Strongly disagree	Undecided	Undecided	7	63.6	2	16.66
I approve	23	Female	Single	Midwifery	IV	Middle (25.001₺-60.000₺)	No	18.75	No	1-2 days	1-2 servings per day	No			Yes	Strongly agree	Strongly agree	Strongly agree	Strongly agree	Strongly agree	Strongly agree	Strongly agree	Strongly agree	Agree	Agree	Agree	Strongly agree	Strongly agree	Strongly agree	Strongly agree	Strongly agree	Agree	Agree	Strongly agree	Agree	Undecided	Agree	Agree	11	100	0	0
I approve	23	Female	Single	Nursing	IV	Middle (25.001₺-60.000₺)	No	19.36	No	I don't do it	1-2 servings per day	No			No	Strongly agree	Strongly agree	Strongly agree	Strongly agree	Strongly agree	Strongly agree	Strongly agree	Strongly agree	Strongly agree	Disagree	Agree	Undecided	Agree	Agree	Undecided	Undecided	Agree	Disagree	Disagree	Undecided	Undecided	Agree	Agree	10	90.9	2	16.66
I approve	21	Female	Single	Nursing	IV	Middle (25.001₺-60.000₺)	No	27.34	No	1-2 days	1-2 servings per day	No			No	Strongly agree	Strongly agree	Strongly agree	Strongly agree	Strongly agree	Disagree	Disagree	Strongly agree	Disagree	Strongly agree	Disagree	Strongly agree	Strongly agree	Disagree	Strongly agree	Undecided	Disagree	Disagree	Agree	Disagree	Disagree	Agree	Undecided	7	63.6	5	41.66
I approve	22	Female	Single	Midwifery	IV	Middle (25.001₺-60.000₺)	No	19.14	No	I don't do it	5 more servings per day	No			Yes	Strongly agree	Strongly agree	Agree	Agree	Strongly agree	Strongly agree	Agree	Agree	Agree	Strongly agree	Agree	Strongly agree	Strongly agree	Agree	Agree	Strongly agree	Strongly agree	Strongly agree	Strongly agree	Strongly agree	Undecided	Undecided	Strongly agree	11	100	0	0
I approve	21	Female	Single	Nursing	IV	Middle (25.001₺-60.000₺)	No	18.75	Yes	I don't do it	1-2 servings per day	Yes	1 day	1-2 units	No	Strongly agree	Agree	Agree	Agree	Agree	Agree	Strongly agree	Disagree	Agree	Undecided	Agree	Agree	Agree	Disagree	Agree	Agree	Agree	Agree	Agree	Agree	Agree	Agree	Strongly agree	9	81.8	1	8.33
I approve	21	Erkek	Single	Nursing	IV	Middle (25.001₺-60.000₺)	No	19.25	Yes	I don't do it	1-2 servings per day	Yes	1 day	4 units	No	Agree	Agree	Agree	Undecided	Agree	Undecided	Disagree	Agree	Disagree	Agree	Agree	Agree	Agree	Undecided	Agree	Agree	Agree	Agree	Agree	Undecided	Strongly disagree	Undecided	Agree	7	63.6	1	8.33
I approve	21	Female	Single	Nursing	IV	Middle (25.001₺-60.000₺)	No	18.78	No	I don't do it	1-2 servings per day	No		1-2 units	No	Strongly agree	Strongly agree	Agree	Undecided	Strongly agree	Strongly agree	Strongly agree	Strongly agree	Agree	Undecided	Agree	Strongly agree	Strongly agree	Agree	Agree	Agree	Agree	Agree	Strongly agree	Strongly agree	Undecided	Strongly agree	Strongly agree	9	81.8	0	0
I approve	22	Erkek	Single	Nursing	IV	Low (25.000₺)	No	26.23	No	I don't do it	1-2 servings per day	No			Yes	Agree	Agree	Agree	Agree	Agree	Agree	Agree	Agree	Disagree	Disagree	Agree	Agree	Agree	Agree	Agree	Agree	Agree	Agree	Agree	Agree	Disagree	Agree	Agree	9	81.8	1	8.33
I approve	21	Female	Single	Nursing	IV	Middle (25.001₺-60.000₺)	No	21.45	No	I don't do it	1-2 servings per day	No			Yes	Strongly agree	Strongly agree	Strongly agree	Strongly agree	Strongly agree	Strongly agree	Strongly agree	Strongly agree	Agree	Strongly agree	Agree	Strongly agree	Agree	Strongly agree	Strongly agree	Agree	Agree	Agree	Agree	Agree	Disagree	Disagree	Agree	11	100	2	16.66
I approve	22	Female	Single	Midwifery	IV	Middle (25.001₺-60.000₺)	No	22.91	Yes	1-2 days	3-4 servings per day	No			Yes	Agree	Agree	Agree	Agree	Strongly agree	Strongly agree	Strongly agree	Agree	Strongly agree	Undecided	Strongly agree	Strongly agree	Strongly agree	Strongly agree	Strongly agree	Strongly agree	Strongly agree	Strongly agree	Strongly agree	Agree	Agree	Agree	Agree	10	90.9	0	0
I approve	23	Female	Single	Nursing	IV	Middle (25.001₺-60.000₺)	No	27.68	Yes	I don't do it	1-2 servings per day	Yes	3 day	1-2 units	No	Strongly agree	Disagree	Strongly agree	Strongly agree	Strongly agree	Strongly agree	Strongly agree	Strongly agree	Strongly agree	Strongly agree	Strongly agree	Strongly agree	Strongly agree	Strongly agree	Strongly agree	Strongly agree	Strongly agree	Strongly agree	Strongly agree	Strongly agree	Strongly agree	Strongly agree	Strongly agree	10	90.9	0	0
I approve	22	Female	Single	Midwifery	IV	Middle (25.001₺-60.000₺)	Yes	18.94	No	1-2 days	1-2 servings per day	No			No	Strongly agree	Strongly agree	Agree	Agree	Strongly agree	Agree	Agree	Agree	Agree	Agree	Agree	Agree	Agree	Agree	Strongly agree	Agree	Agree	Agree	Agree	Agree	Agree	Agree	Agree	11	100	0	0
I approve	22	Female	Single	Nursing	IV	Middle (60.001₺ and above)	Yes	19.81	No	3-4 days	1-2 servings per day	Yes	1 day	1-2 units	No	Agree	Agree	Agree	Agree	Agree	Agree	Agree	Agree	Agree	Disagree	Agree	Agree	Agree	Agree	Agree	Agree	Agree	Agree	Agree	Agree	Disagree	Agree	Agree	10	90.9	1	8.33
I approve	22	Female	Single	Nursing	IV	Middle (25.001₺-60.000₺)	Yes	18.43	No	I don't do it	1-2 servings per day	No			Yes	Strongly agree	Strongly agree	Strongly agree	Strongly agree	Undecided	Strongly agree	Strongly agree	Strongly agree	Undecided	Strongly agree	Undecided	Strongly agree	Strongly agree	Undecided	Agree	Strongly agree	Agree	Agree	Strongly agree	Agree	Undecided	Agree	Agree	8	72.7	0	0
I approve	21	Female	Single	Nursing	IV	Middle (25.001₺-60.000₺)	Yes	19.92	No	I don't do it	1-2 servings per day	No			Yes	Undecided	Undecided	Undecided	Disagree	Undecided	Agree	Undecided	Agree	Agree	Undecided	Undecided	Undecided	Undecided	Undecided	Undecided	Undecided	Agree	Agree	Agree	Agree	Undecided	Disagree	Disagree	3	27.3	2	16.66
I approve	21	Female	Single	Nursing	IV	Middle (25.001₺-60.000₺)	Yes	20.94	No	I don't do it	1-2 servings per day	No			Yes	Agree	Agree	Agree	Agree	Undecided	Agree	Disagree	Strongly agree	Disagree	Disagree	Undecided	Strongly agree	Agree	Agree	Strongly agree	Agree	Agree	Agree	Agree	Agree	Disagree	Undecided	Undecided	6	54.5	1	8.33
I approve	22	Erkek	Single	Nursing	IV	Middle (25.001₺-60.000₺)	No	29.05	No	I don't do it	1-2 servings per day	No			No	Strongly agree	Strongly agree	Strongly agree	Undecided	Undecided	Agree	Strongly agree	Undecided	Agree	Undecided	Undecided	Undecided	Undecided	Undecided	Undecided	Undecided	Agree	Undecided	Agree	Undecided	Undecided	Agree	Undecided	6	54.5	0	0
I approve	22	Erkek	Single	Nursing	IV	Middle (60.001₺ and above)	No	19.2	No	I don't do it	1-2 servings per day	No			No	Strongly agree	Strongly agree	Agree	Agree	Strongly agree	Strongly agree	Strongly agree	Strongly agree	Strongly agree	Strongly agree	Strongly agree	Strongly agree	Strongly agree	Strongly agree	Strongly agree	Strongly agree	Undecided	Agree	Strongly agree	Agree	Agree	Strongly agree	Strongly agree	11	100	0	0
I approve	24	Erkek	Single	Nursing	IV	Middle (25.001₺-60.000₺)	No	21.78	Yes	I don't do it	1-2 servings per day	Yes	1 day	1-2 units	Yes	Agree	Agree	Agree	Agree	Agree	Undecided	Agree	Agree	Agree	Agree	Agree	Strongly agree	Strongly agree	Undecided	Strongly agree	Agree	Undecided	Undecided	Agree	Agree	Disagree	Agree	Undecided	10	90.9	1	8.33
I approve	23	Erkek	Single	Nursing	IV	Middle (25.001₺-60.000₺)	No	19.13	No	1-2 days	1-2 servings per day	No			No	Strongly agree	Strongly agree	Strongly agree	Strongly agree	Strongly agree	Strongly agree	Strongly agree	Agree	Strongly agree	Agree	Agree	Strongly agree	Strongly agree	Undecided	Strongly agree	Strongly agree	Strongly agree	Strongly agree	Strongly agree	Agree	Undecided	Undecided	Strongly agree	11	100	0	0
I approve	22	Female	Single	Midwifery	IV	Middle (25.001₺-60.000₺)	No	23.39	No	I don't do it	3-4 servings per day	No			Yes	Strongly agree	Strongly agree	Strongly agree	Strongly agree	Strongly agree	Strongly agree	Strongly agree	Strongly agree	Agree	Strongly agree	Agree	Strongly agree	Strongly agree	Strongly agree	Strongly agree	Strongly agree	Strongly agree	Agree	Strongly agree	Strongly agree	Undecided	Agree	Agree	11	100	0	0
I approve	22	Female	Single	Midwifery	IV	Middle (25.001₺-60.000₺)	No	19.38	Yes	1-2 days	1-2 servings per day	No			No	Strongly agree	Strongly agree	Agree	Agree	Agree	Agree	Agree	Agree	Undecided	Undecided	Undecided	Strongly agree	Strongly agree	Strongly agree	Strongly agree	Strongly agree	Agree	Strongly agree	Strongly agree	Strongly agree	Undecided	Strongly agree	Strongly agree	8	72.7	0	0
I approve	25	Female	Single	Midwifery	IV	Middle (25.001₺-60.000₺)	No	20.43	No	I don't do it	3-4 servings per day	No			No	Strongly agree	Strongly agree	Strongly agree	Strongly agree	Strongly agree	Strongly agree	Strongly agree	Agree	Strongly agree	Strongly agree	Strongly agree	Strongly agree	Strongly agree	Strongly agree	Strongly agree	Strongly agree	Strongly agree	Strongly agree	Strongly agree	Strongly agree	Undecided	Strongly agree	Strongly agree	11	100	0	0
I approve	21	Female	Single	Nursing	IV	Middle (25.001₺-60.000₺)	No	18.78	Yes	I don't do it	1-2 servings per day	Yes	2 day	3 units	No	Agree	Agree	Agree	Agree	Agree	Agree	Agree	Agree	Agree	Agree	Agree	Agree	Agree	Agree	Agree	Agree	Agree	Agree	Agree	Agree	Agree	Agree	Agree	11	100	0	0
I approve	21	Erkek	Single	Nursing	IV	Middle (25.001₺-60.000₺)	No	21.3	Yes	5 or more days	3-4 servings per day	No			No	Agree	Undecided	Agree	Agree	Undecided	Agree	Agree	Agree	Agree	Agree	Agree	Agree	Agree	Undecided	Strongly agree	Agree	Undecided	Undecided	Agree	Agree	Undecided	Agree	Undecided	9	81.8	0	0
I approve	23	Female	Single	Midwifery	IV	Middle (25.001₺-60.000₺)	No	19.38	No	1-2 days	1-2 servings per day	No			No	Strongly agree	Strongly agree	Strongly agree	Undecided	Agree	Agree	Strongly agree	Agree	Strongly agree	Agree	Agree	Strongly agree	Agree	Agree	Strongly agree	Strongly agree	Agree	Agree	Strongly agree	Agree	Undecided	Agree	Agree	10	90.9	0	0
I approve	23	Female	Single	Midwifery	IV	Middle (25.001₺-60.000₺)	No	21.99	No	I don't do it	1-2 servings per day	No			No	Agree	Agree	Undecided	Undecided	Agree	Agree	Agree	Agree	Disagree	Agree	Agree	Undecided	Undecided	Disagree	Agree	Agree	Agree	Disagree	Agree	Undecided	Disagree	Undecided	Undecided	8	72.7	3	25
I approve	22	Female	Single	Midwifery	IV	Middle (25.001₺-60.000₺)	No	19.56	No	1-2 days	3-4 servings per day	No		1-2 units	Yes	Agree	Agree	Strongly agree	Strongly agree	Strongly agree	Agree	Strongly agree	Strongly agree	Strongly agree	Agree	Disagree	Agree	Agree	Undecided	Strongly agree	Agree	Undecided	Undecided	Agree	Undecided	Undecided	Undecided	Agree	10	90.9	0	0
I approve	22	Female	Single	Nursing	IV	Low (25.000₺)	No	18.31	No	I don't do it	1-2 servings per day	No			No	Agree	Agree	Agree	Strongly agree	Agree	Agree	Agree	Agree	Agree	Agree	Undecided	Agree	Agree	Agree	Agree	Agree	Agree	Agree	Agree	Agree	Agree	Agree	Agree	10	90.9	0	0
I approve	21	Female	Single	Nursing	IV	Middle (25.001₺-60.000₺)	No	22.55	Yes	I don't do it	1-2 servings per day	Yes	1 day	1-2 units	No	Strongly agree	Strongly agree	Agree	Agree	Agree	Agree	Agree	Strongly agree	Disagree	Agree	Disagree	Disagree	Agree	Disagree	Agree	Agree	Agree	Disagree	Agree	Agree	Disagree	Disagree	Disagree	9	81.8	6	50
I approve	23	Female	Single	Nursing	IV	Middle (25.001₺-60.000₺)	No	25.57	No	5 or more days	1-2 servings per day	No			No	Agree	Agree	Undecided	Strongly agree	Strongly agree	Undecided	Agree	Agree	Undecided	Undecided	Undecided	Strongly agree	Undecided	Undecided	Agree	Undecided	Undecided	Agree	Undecided	Undecided	Undecided	Agree	Undecided	6	54.5	0	0
I approve	22	Female	Single	Midwifery	IV	Middle (25.001₺-60.000₺)	Yes	19.38	No	5 or more days	1-2 servings per day	No			No	Agree	Agree	Agree	Agree	Strongly agree	Undecided	Undecided	Agree	Undecided	Undecided	Disagree	Undecided	Undecided	Undecided	Agree	Undecided	Agree	Undecided	Undecided	Undecided	Disagree	Undecided	Undecided	6	54.5	1	8.33
I approve	21	Female	Single	Nursing	IV	Middle (25.001₺-60.000₺)	No	29.74	Yes	I don't do it	1-2 servings per day	No			No	Strongly agree	Strongly agree	Strongly agree	Strongly agree	Strongly agree	Strongly agree	Strongly agree	Strongly agree	Strongly agree	Agree	Strongly agree	Strongly agree	Strongly agree	Undecided	Agree	Agree	Undecided	Agree	Strongly agree	Agree	Undecided	Agree	Agree	11	100	0	0
I approve	22	Female	Single	Midwifery	IV	Middle (25.001₺-60.000₺)	Yes	20.7	No	I don't do it	3-4 servings per day	No			Yes	Agree	Agree	Agree	Agree	Agree	Agree	Agree	Agree	Agree	Agree	Agree	Agree	Agree	Agree	Agree	Agree	Agree	Agree	Agree	Agree	Disagree	Disagree	Agree	11	100	2	16.66
I approve	22	Female	Single	Midwifery	IV	Middle (25.001₺-60.000₺)	No	18.42	No	I don't do it	1-2 servings per day	No			No	Strongly agree	Strongly agree	Strongly agree	Strongly agree	Strongly agree	Strongly agree	Strongly agree	Strongly agree	Strongly agree	Strongly agree	Strongly agree	Strongly agree	Strongly agree	Undecided	Agree	Strongly agree	Strongly agree	Strongly agree	Strongly agree	Strongly agree	Disagree	Strongly agree	Strongly agree	11	100	1	8.33
I approve	21	Erkek	Single	Nursing	IV	Middle (25.001₺-60.000₺)	No	18.94	Yes	I don't do it	1-2 servings per day	Yes	1 day	4 units	No	Agree	Agree	Agree	Agree	Agree	Agree	Agree	Agree	Agree	Agree	Agree	Agree	Agree	Agree	Agree	Agree	Agree	Agree	Agree	Agree	Agree	Agree	Agree	11	100	0	0
I approve	22	Female	Single	Nursing	IV	Middle (25.001₺-60.000₺)	No	20.83	No	5 or more days	5 more servings per day	No			Yes	Agree	Agree	Agree	Agree	Undecided	Agree	Undecided	Agree	Undecided	Disagree	Disagree	Agree	Agree	Undecided	Strongly agree	Undecided	Undecided	Undecided	Undecided	Undecided	Disagree	Undecided	Agree	6	54.5	1	8.33
I approve	21	Erkek	Single	Nursing	IV	Middle (25.001₺-60.000₺)	No	31.22	No	I don't do it	3-4 servings per day	Yes	3 day	3 units	Yes	Strongly agree	Strongly agree	Agree	Agree	Strongly agree	Agree	Strongly agree	Agree	Agree	Agree	Undecided	Strongly agree	Agree	Agree	Strongly agree	Strongly agree	Undecided	Agree	Strongly agree	Strongly agree	Strongly agree	Agree	Agree	10	90.9	0	0
I approve	23	Female	Single	Midwifery	IV	Middle (25.001₺-60.000₺)	No	17.51	No	I don't do it	1-2 servings per day	No			Yes	Strongly agree	Strongly agree	Strongly agree	Agree	Undecided	Agree	Undecided	Strongly agree	Agree	Strongly disagree	Undecided	Agree	Agree	Undecided	Undecided	Agree	Undecided	Disagree	Agree	Agree	Strongly disagree	Agree	Strongly agree	7	63.6	2	16.66
I approve	22	Female	Single	Midwifery	IV	Low (25.000₺)	No	19.29	No	I don't do it	1-2 servings per day	No			No	Strongly agree	Strongly agree	Strongly agree	Undecided	Strongly agree	Strongly agree	Strongly agree	Agree	Strongly agree	Undecided	Disagree	Strongly agree	Strongly agree	Strongly agree	Strongly agree	Strongly agree	Disagree	Undecided	Strongly agree	Undecided	Disagree	Undecided	Strongly agree	8	72.7	2	16.66
I approve	22	Female	Single	Nursing	IV	Middle (60.001₺ and above)	Yes	20.07	No	I don't do it	1-2 servings per day	No			No	Agree	Agree	Agree	Agree	Agree	Agree	Agree	Agree	Agree	Agree	Agree	Agree	Agree	Agree	Agree	Agree	Agree	Undecided	Agree	Agree	Undecided	Agree	Agree	11	100	0	0
I approve	21	Female	Single	Nursing	IV	Middle (25.001₺-60.000₺)	No	19.95	Yes	I don't do it	1-2 servings per day	No			No	Strongly agree	Strongly agree	Strongly agree	Strongly agree	Strongly agree	Strongly agree	Strongly agree	Strongly agree	Agree	Undecided	Strongly agree	Strongly agree	Strongly agree	Undecided	Strongly agree	Strongly agree	Agree	Strongly agree	Strongly agree	Agree	Agree	Agree	Agree	10	90.9	0	0
I approve	19	Female	Single	Nursing	I	Middle (25.001₺-60.000₺)	No	30.12	No	I don't do it	1-2 servings per day	No			Yes	Strongly agree	Agree	Undecided	Agree	Undecided	Agree	Agree	Undecided	Undecided	Disagree	Undecided	Strongly agree	Agree	Undecided	Strongly agree	Undecided	Undecided	Undecided	Undecided	Undecided	Disagree	Agree	Agree	5	45.6	1	8.33
I approve	22	Female	Single	Midwifery	IV	Middle (25.001₺-60.000₺)	No	18.29	Yes	I don't do it	1-2 servings per day	No			No	Strongly agree	Undecided	Agree	Agree	Agree	Agree	Agree	Agree	Agree	Agree	Strongly agree	Agree	Undecided	Undecided	Strongly agree	Agree	Strongly agree	Strongly agree	Strongly agree	Undecided	Agree	Agree	Agree	10	90.9	0	0
I approve	22	Female	Single	Midwifery	IV	Middle (25.001₺-60.000₺)	No	23.74	No	I don't do it	1-2 servings per day	No			No	Strongly agree	Strongly agree	Undecided	Strongly agree	Strongly agree	Strongly agree	Strongly agree	Strongly agree	Agree	Undecided	Agree	Strongly agree	Strongly agree	Undecided	Strongly agree	Strongly agree	Agree	Agree	Strongly agree	Agree	Disagree	Agree	Agree	9	81.8	1	8.33
I approve	22	Female	Single	Nursing	IV	Middle (25.001₺-60.000₺)	Yes	18.82	No	I don't do it	1-2 servings per day	No			No	Agree	Agree	Agree	Agree	Agree	Agree	Agree	Agree	Agree	Agree	Agree	Agree	Agree	Agree	Agree	Agree	Agree	Agree	Agree	Agree	Agree	Agree	Agree	11	100	0	0
I approve	21	Female	Single	Midwifery	IV	Middle (25.001₺-60.000₺)	No	21.78	Yes	I don't do it	1-2 servings per day	No			No	Agree	Agree	Agree	Agree	Agree	Agree	Agree	Agree	Agree	Agree	Undecided	Agree	Agree	Agree	Agree	Agree	Agree	Agree	Agree	Agree	Undecided	Agree	Agree	10	90.9	0	0
I approve	23	Female	Single	Midwifery	IV	Middle (25.001₺-60.000₺)	Yes	19.14	No	I don't do it	3-4 servings per day	No			No	Strongly agree	Strongly agree	Strongly agree	Undecided	Agree	Undecided	Agree	Agree	Agree	Agree	Undecided	Strongly agree	Strongly agree	Strongly agree	Strongly agree	Agree	Agree	Agree	Strongly agree	Undecided	Disagree	Agree	Agree	8	72.7	1	8.33
I approve	23	Female	Single	Midwifery	IV	Middle (25.001₺-60.000₺)	No	26.85	No	I don't do it	1-2 servings per day	No			Yes	Strongly agree	Strongly agree	Strongly agree	Agree	Strongly agree	Agree	Agree	Undecided	Agree	Undecided	Undecided	Agree	Agree	Agree	Undecided	Agree	Undecided	Undecided	Strongly agree	Undecided	Undecided	Undecided	Undecided	8	72.7	0	0
I approve	21	Female	Single	Nursing	IV	Middle (25.001₺-60.000₺)	No	18.78	Yes	1-2 days	1-2 servings per day	Yes	1 day	1-2 units	No	Agree	Agree	Agree	Agree	Agree	Agree	Agree	Agree	Agree	Agree	Agree	Agree	Agree	Agree	Agree	Agree	Agree	Agree	Agree	Agree	Agree	Agree	Agree	11	100	0	0
I approve	25	Erkek	Single	Nursing	IV	Middle (25.001₺-60.000₺)	No	25.38	Yes	3-4 days	3-4 servings per day	No			Yes	Strongly agree	Strongly agree	Strongly agree	Strongly agree	Strongly agree	Strongly agree	Strongly agree	Strongly agree	Strongly agree	Strongly agree	Strongly agree	Strongly agree	Strongly agree	Strongly agree	Strongly agree	Undecided	Strongly agree	Agree	Strongly agree	Agree	Undecided	Undecided	Agree	11	100	0	0
I approve	18	Female	Single	Child Development	I	Middle (25.001₺-60.000₺)	No	30.04	No	I don't do it	1-2 servings per day	No			No	Undecided	Undecided	Undecided	Agree	Undecided	Agree	Undecided	Agree	Disagree	Disagree	Agree	Agree	Agree	Agree	Agree	Agree	Agree	Agree	Agree	Undecided	Disagree	Agree	Agree	4	36.4	1	8.33
I approve	23	Female	Single	Child Development	I	Middle (25.001₺-60.000₺)	No	17.31	No	I don't do it	3-4 servings per day	No			Yes	Strongly agree	Strongly agree	Agree	Strongly agree	Undecided	Strongly agree	Agree	Agree	Disagree	Disagree	Disagree	Strongly agree	Strongly agree	Agree	Agree	Agree	Agree	Agree	Strongly agree	Agree	Disagree	Strongly agree	Agree	7	63.6	1	8.33
I approve	20	Female	Single	Child Development	I	Low (25.000₺)	No	17.9	No	I don't do it	1-2 servings per day	No			No	Strongly agree	Strongly agree	Strongly agree	Undecided	Undecided	Undecided	Disagree	Agree	Agree	Undecided	Agree	Undecided	Agree	Undecided	Undecided	Agree	Undecided	Undecided	Undecided	Undecided	Undecided	Disagree	Undecided	6	54.5	1	8.33
I approve	21	Female	Single	Midwifery	IV	Middle (25.001₺-60.000₺)	Yes	22.64	Yes	I don't do it	1-2 servings per day	No			No	Agree	Agree	Undecided	Agree	Strongly agree	Agree	Agree	Agree	Undecided	Undecided	Disagree	Agree	Undecided	Disagree	Strongly agree	Undecided	Undecided	Disagree	Agree	Undecided	Disagree	Agree	Disagree	7	63.6	4	33.33
I approve	21	Female	Single	Midwifery	IV	Low (25.000₺)	Yes	23.83	No	I don't do it	5 more servings per day	No	1 day	1-2 units	No	Strongly agree	Agree	Agree	Agree	Strongly agree	Strongly agree	Agree	Agree	Undecided	Undecided	Agree	Agree	Agree	Agree	Agree	Agree	Agree	Agree	Agree	Agree	Agree	Agree	Undecided	9	81.8	0	0
I approve	19	Female	Single	Child Development	I	Middle (25.001₺-60.000₺)	No	27.41	No	1-2 days	3-4 servings per day	No			No	Agree	Agree	Undecided	Disagree	Undecided	Undecided	Undecided	Agree	Undecided	Undecided	Undecided	Agree	Undecided	Undecided	Undecided	Agree	Undecided	Agree	Undecided	Disagree	Undecided	Disagree	Undecided	3	27.3	2	16.66
I approve	22	Female	Single	Child Development	IV	Middle (25.001₺-60.000₺)	No	16.65	No	1-2 days	1-2 servings per day	No			Yes	Agree	Agree	Undecided	Agree	Strongly agree	Undecided	Undecided	Strongly agree	Undecided	Undecided	Agree	Agree	Strongly agree	Strongly agree	Strongly agree	Agree	Agree	Agree	Strongly agree	Undecided	Undecided	Undecided	Undecided	6	54.5	0	0
I approve	19	Female	Single	Speech and Language Therapy	I	Middle (25.001₺-60.000₺)	No	22.89	No	I don't do it	1-2 servings per day	No			Yes	Strongly agree	Strongly agree	Agree	Undecided	Undecided	Strongly agree	Agree	Undecided	Agree	Disagree	Agree	Undecided	Agree	Agree	Agree	Agree	Agree	Undecided	Agree	Agree	Disagree	Undecided	Undecided	7	63.6	1	8.33
I approve	20	Female	Single	Speech and Language Therapy	I	Low (25.000₺)	No	23.12	No	I don't do it	1-2 servings per day	No			No	Strongly agree	Strongly agree	Strongly agree	Strongly agree	Agree	Agree	Agree	Agree	Agree	Undecided	Agree	Agree	Agree	Undecided	Strongly agree	Agree	Undecided	Undecided	Agree	Agree	Disagree	Undecided	Disagree	10	90.9	2	16.66
I approve	21	Female	Single	Speech and Language Therapy	I	Middle (25.001₺-60.000₺)	No	22.59	No	I don't do it	1-2 servings per day	No			Yes	Strongly agree	Agree	Agree	Disagree	Undecided	Disagree	Disagree	Agree	Undecided	Undecided	Disagree	Undecided	Undecided	Undecided	Agree	Agree	Undecided	Undecided	Undecided	Undecided	Undecided	Undecided	Undecided	4	36.4	0	0
I approve	18	Female	Single	Speech and Language Therapy	I	Low (25.000₺)	No	17.75	No	I don't do it	1-2 servings per day	No			Yes	Strongly agree	Strongly agree	Agree	Undecided	Agree	Undecided	Agree	Agree	Disagree	Disagree	Undecided	Agree	Undecided	Disagree	Agree	Agree	Undecided	Disagree	Undecided	Disagree	Disagree	Disagree	Undecided	6	54.5	5	41.66
I approve	19	Female	Single	Speech and Language Therapy	I	Middle (25.001₺-60.000₺)	No	19.28	No	1-2 days	1-2 servings per day	No			No	Strongly agree	Strongly agree	Agree	Agree	Agree	Agree	Undecided	Undecided	Agree	Disagree	Agree	Agree	Agree	Agree	Agree	Agree	Agree	Agree	Agree	Agree	Agree	Agree	Agree	8	72.7	0	0
I approve	19	Female	Single	Speech and Language Therapy	I	Middle (25.001₺-60.000₺)	No	20.48	No	1-2 days	1-2 servings per day	No			No	Strongly agree	Strongly agree	Strongly agree	Strongly agree	Strongly agree	Strongly agree	Strongly agree	Strongly agree	Strongly agree	Strongly agree	Strongly agree	Strongly agree	Strongly agree	Strongly agree	Strongly agree	Strongly agree	Strongly agree	Strongly agree	Strongly agree	Strongly agree	Undecided	Strongly agree	Agree	11	100	0	0
I approve	18	Female	Single	Speech and Language Therapy	I	Middle (25.001₺-60.000₺)	No	18.07	Yes	I don't do it	1-2 servings per day	Yes	1 day	1-2 units	Yes	Disagree	Disagree	Disagree	Undecided	Undecided	Undecided	Undecided	Undecided	Agree	Disagree	Undecided	Agree	Undecided	Agree	Strongly agree	Undecided	Agree	Undecided	Undecided	Undecided	Disagree	Disagree	Undecided	2	18.2	2	16.66
I approve	19	Female	Single	Speech and Language Therapy	II	Middle (25.001₺-60.000₺)	No	24.46	No	5 or more days	1-2 servings per day	No			No	Strongly agree	Strongly agree	Undecided	Strongly agree	Strongly agree	Strongly agree	Strongly agree	Strongly agree	Agree	Strongly agree	Agree	Strongly agree	Strongly agree	Strongly agree	Strongly agree	Strongly agree	Strongly agree	Strongly agree	Strongly agree	Strongly agree	Strongly agree	Strongly agree	Strongly agree	10	90.9	0	0
I approve	18	Female	Single	Speech and Language Therapy	I	Middle (25.001₺-60.000₺)	No	19.15	No	I don't do it	1-2 servings per day	No			No	Strongly agree	Strongly agree	Strongly agree	Strongly agree	Undecided	Strongly agree	Agree	Undecided	Strongly agree	Agree	Undecided	Strongly agree	Strongly agree	Agree	Agree	Agree	Agree	Undecided	Agree	Undecided	Undecided	Agree	Agree	8	72.7	0	0
I approve	18	Female	Single	Speech and Language Therapy	I	Middle (25.001₺-60.000₺)	No	19.71	No	I don't do it	1-2 servings per day	No			No	Strongly agree	Strongly agree	Agree	Strongly agree	Strongly agree	Strongly agree	Agree	Undecided	Agree	Strongly agree	Disagree	Strongly agree	Strongly agree	Agree	Strongly agree	Strongly agree	Agree	Undecided	Strongly agree	Strongly agree	Disagree	Undecided	Undecided	9	81.8	1	8.33
I approve	19	Female	Single	Speech and Language Therapy	I	Middle (25.001₺-60.000₺)	No	21.48	No	I don't do it	3-4 servings per day	Yes	4 day	4 units	No	Strongly agree	Strongly agree	Strongly agree	Strongly agree	Strongly agree	Strongly agree	Strongly agree	Strongly agree	Strongly agree	Strongly agree	Strongly agree	Strongly agree	Strongly agree	Strongly agree	Strongly agree	Strongly agree	Strongly agree	Strongly agree	Strongly agree	Strongly agree	Strongly agree	Strongly agree	Strongly agree	11	100	0	0
I approve	20	Female	Single	Speech and Language Therapy	I	Middle (25.001₺-60.000₺)	No	21.88	Yes	I don't do it	1-2 servings per day	No			No	Agree	Strongly agree	Undecided	Undecided	Agree	Agree	Agree	Strongly agree	Undecided	Disagree	Undecided	Undecided	Agree	Agree	Strongly agree	Undecided	Disagree	Disagree	Undecided	Undecided	Disagree	Undecided	Undecided	6	54.5	3	25
I approve	20	Female	Single	Speech and Language Therapy	II	Middle (25.001₺-60.000₺)	No	19.23	Yes	1-2 days	5 more servings per day	No			Yes	Agree	Agree	Agree	Agree	Agree	Agree	Undecided	Agree	Undecided	Undecided	Agree	Agree	Undecided	Agree	Agree	Agree	Agree	Agree	Agree	Agree	Undecided	Agree	Agree	8	72.7	0	0
I approve	18	Female	Single	Speech and Language Therapy	I	Middle (25.001₺-60.000₺)	No	26.04	No	I don't do it	1-2 servings per day	No			No	Strongly agree	Strongly agree	Strongly agree	Agree	Agree	Strongly agree	Agree	Agree	Agree	Agree	Agree	Strongly agree	Strongly agree	Strongly agree	Agree	Strongly agree	Agree	Agree	Strongly agree	Strongly agree	Undecided	Strongly agree	Agree	11	100	0	0
I approve	19	Female	Single	Speech and Language Therapy	I	Middle (25.001₺-60.000₺)	No	25.89	No	I don't do it	1-2 servings per day	No			No	Strongly agree	Strongly agree	Agree	Agree	Agree	Agree	Strongly agree	Undecided	Undecided	Agree	Undecided	Undecided	Agree	Agree	Agree	Undecided	Undecided	Undecided	Agree	Undecided	Agree	Agree	Agree	8	72.7	0	0
I approve	20	Female	Single	Speech and Language Therapy	I	Middle (25.001₺-60.000₺)	No	23.03	No	I don't do it	3-4 servings per day	No			Yes	Strongly agree	Strongly agree	Strongly agree	Strongly agree	Strongly agree	Strongly agree	Strongly agree	Agree	Agree	Undecided	Undecided	Strongly agree	Strongly agree	Strongly agree	Strongly agree	Strongly agree	Strongly agree	Strongly agree	Strongly agree	Strongly agree	Strongly agree	Strongly agree	Strongly agree	9	81.8	0	0
I approve	18	Female	Single	Speech and Language Therapy	I	Middle (60.001₺ and above)	No	23.44	Yes	1-2 days	1-2 servings per day	Yes	3 day	1-2 units	Yes	Undecided	Undecided	Disagree	Agree	Disagree	Undecided	Undecided	Agree	Disagree	Undecided	Disagree	Agree	Undecided	Agree	Strongly agree	Agree	Agree	Undecided	Agree	Agree	Undecided	Disagree	Disagree	2	18.2	2	16.66
I approve	18	Female	Single	Speech and Language Therapy	I	Middle (25.001₺-60.000₺)	No	19.36	Yes	5 or more days	1-2 servings per day	Yes	1 day	1-2 units	No	Disagree	Disagree	Disagree	Disagree	Agree	Disagree	Disagree	Agree	Disagree	Disagree	Agree	Agree	Disagree	Agree	Agree	Disagree	Disagree	Disagree	Disagree	Disagree	Disagree	Disagree	Disagree	4	36.4	9	75
I approve	18	Female	Single	Speech and Language Therapy	I	Middle (25.001₺-60.000₺)	No	28.73	No	I don't do it	1-2 servings per day	No			Yes	Strongly agree	Agree	Agree	Agree	Agree	Undecided	Undecided	Agree	Agree	Disagree	Agree	Agree	Agree	Agree	Agree	Undecided	Undecided	Disagree	Agree	Agree	Disagree	Undecided	Disagree	8	72.7	3	25
I approve	20	Female	Single	Speech and Language Therapy	I	Middle (25.001₺-60.000₺)	No	19.23	No	I don't do it	1-2 servings per day	No			Yes	Strongly agree	Undecided	Disagree	Undecided	Agree	Agree	Agree	Agree	Agree	Undecided	Undecided	Agree	Agree	Undecided	Agree	Agree	Disagree	Undecided	Agree	Agree	Disagree	Undecided	Disagree	6	54.5	3	25
I approve	18	Female	Single	Speech and Language Therapy	I	Middle (25.001₺-60.000₺)	No	30.07	No	3-4 days	1-2 servings per day	No			No	Agree	Strongly agree	Agree	Agree	Agree	Strongly agree	Undecided	Agree	Undecided	Disagree	Undecided	Agree	Strongly agree	Strongly agree	Strongly agree	Strongly agree	Agree	Undecided	Agree	Agree	Disagree	Agree	Agree	7	63.6	1	8.33
I approve	18	Female	Single	Speech and Language Therapy	I	Middle (25.001₺-60.000₺)	No	19.53	No	1-2 days	3-4 servings per day	No			No	Agree	Undecided	Undecided	Agree	Agree	Agree	Disagree	Agree	Agree	Disagree	Agree	Undecided	Agree	Undecided	Strongly agree	Agree	Undecided	Strongly disagree	Agree	Undecided	Disagree	Agree	Undecided	7	63.6	2	16.66
I approve	20	Female	Single	Speech and Language Therapy	I	Middle (25.001₺-60.000₺)	No	19.72	No	1-2 days	1-2 servings per day	No			No	Agree	Undecided	Agree	Agree	Agree	Agree	Agree	Agree	Agree	Agree	Disagree	Agree	Agree	Agree	Undecided	Agree	Agree	Undecided	Agree	Undecided	Undecided	Undecided	Undecided	9	81.8	0	0
I approve	20	Female	Single	Speech and Language Therapy	I	Middle (25.001₺-60.000₺)	No	19.56	No	I don't do it	1-2 servings per day	No			No	Strongly agree	Agree	Agree	Agree	Undecided	Agree	Undecided	Agree	Undecided	Undecided	Agree	Agree	Agree	Agree	Agree	Agree	Strongly agree	Agree	Strongly agree	Agree	Disagree	Agree	Undecided	7	63.6	1	8.33
I approve	18	Female	Single	Speech and Language Therapy	I	Low (25.000₺)	No	25.76	No	I don't do it	1-2 servings per day	No			No	Agree	Agree	Agree	Strongly agree	Strongly agree	Agree	Agree	Agree	Agree	Agree	Agree	Agree	Agree	Agree	Agree	Agree	Agree	Agree	Agree	Agree	Strongly disagree	Agree	Agree	11	100	1	8.33
I approve	20	Female	Single	Speech and Language Therapy	I	Middle (25.001₺-60.000₺)	No	19.92	No	1-2 days	1-2 servings per day	No			Yes	Strongly agree	Strongly agree	Strongly agree	Agree	Agree	Strongly agree	Strongly agree	Strongly agree	Agree	Undecided	Strongly agree	Strongly agree	Strongly agree	Undecided	Strongly agree	Strongly agree	Strongly agree	Undecided	Strongly agree	Strongly agree	Undecided	Undecided	Strongly agree	10	90.9	0	0
I approve	18	Female	Single	Speech and Language Therapy	I	Middle (25.001₺-60.000₺)	No	22.49	Yes	I don't do it	1-2 servings per day	No			Yes	Agree	Agree	Disagree	Disagree	Agree	Disagree	Disagree	Agree	Disagree	Disagree	Disagree	Agree	Agree	Agree	Strongly agree	Agree	Agree	Undecided	Agree	Disagree	Disagree	Disagree	Disagree	4	36.4	4	33.33
I approve	18	Female	Single	Speech and Language Therapy	I	Middle (25.001₺-60.000₺)	No	18.78	No	I don't do it	1-2 servings per day	Yes	3 day	3 units	No	Strongly agree	Undecided	Undecided	Disagree	Undecided	Undecided	Disagree	Disagree	Disagree	Disagree	Disagree	Disagree	Undecided	Disagree	Undecided	Undecided	Undecided	Disagree	Undecided	Disagree	Disagree	Disagree	Disagree	1	9.1	7	58.33
I approve	18	Female	Single	Speech and Language Therapy	I	Middle (60.001₺ and above)	No	22.66	No	3-4 days	1-2 servings per day	No			No	Agree	Undecided	Undecided	Agree	Agree	Disagree	Undecided	Agree	Disagree	Undecided	Disagree	Agree	Undecided	Agree	Agree	Undecided	Undecided	Disagree	Undecided	Disagree	Disagree	Undecided	Undecided	4	36.4	3	25
I approve	20	Erkek	Single	Speech and Language Therapy	I	Middle (25.001₺-60.000₺)	No	21.6	No	I don't do it	1-2 servings per day	Yes	1 day	1-2 units	No	Strongly agree	Agree	Agree	Agree	Agree	Agree	Agree	Agree	Undecided	Undecided	Strongly agree	Agree	Strongly agree	Undecided	Strongly agree	Agree	Agree	Agree	Agree	Agree	Agree	Agree	Undecided	9	81.8	0	0
I approve	19	Female	Single	Speech and Language Therapy	I	Middle (25.001₺-60.000₺)	No	19.47	No	5 or more days	1-2 servings per day	No			Yes	Strongly agree	Agree	Strongly agree	Agree	Disagree	Agree	Agree	Agree	Undecided	Undecided	Undecided	Agree	Agree	Undecided	Agree	Agree	Undecided	Agree	Undecided	Undecided	Disagree	Undecided	Undecided	7	63.6	1	8.33
I approve	19	Erkek	Single	Speech and Language Therapy	I	Middle (25.001₺-60.000₺)	No	24.84	No	I don't do it	3-4 servings per day	No			No	Strongly agree	Strongly agree	Strongly agree	Disagree	Strongly agree	Strongly disagree	Undecided	Strongly agree	Agree	Undecided	Undecided	Strongly agree	Undecided	Strongly agree	Strongly agree	Undecided	Strongly agree	Strongly agree	Strongly agree	Strongly disagree	Strongly disagree	Strongly agree	Strongly disagree	6	54.5	3	25
I approve	18	Female	Single	Speech and Language Therapy	I	Middle (25.001₺-60.000₺)	No	18.29	No	I don't do it	1-2 servings per day	No			Yes	Agree	Agree	Agree	Agree	Strongly agree	Undecided	Undecided	Agree	Undecided	Disagree	Disagree	Disagree	Agree	Disagree	Strongly agree	Agree	Undecided	Undecided	Agree	Undecided	Disagree	Agree	Agree	6	54.5	3	25
I approve	19	Erkek	Single	Speech and Language Therapy	I	Middle (25.001₺-60.000₺)	No	23.32	Yes	1-2 days	1-2 servings per day	No			No	Disagree	Strongly agree	Disagree	Strongly disagree	Agree	Agree	Agree	Agree	Agree	Agree	Agree	Agree	Agree	Disagree	Undecided	Agree	Disagree	Undecided	Agree	Disagree	Disagree	Undecided	Strongly disagree	9	81.8	5	41.66
I approve	18	Female	Single	Speech and Language Therapy	I	Middle (25.001₺-60.000₺)	No	19.38	No	I don't do it	1-2 servings per day	No			Yes	Strongly agree	Strongly agree	Undecided	Disagree	Agree	Agree	Undecided	Strongly agree	Agree	Disagree	Agree	Agree	Agree	Agree	Strongly agree	Strongly agree	Undecided	Disagree	Agree	Agree	Agree	Disagree	Disagree	7	63.6	3	25
I approve	21	Female	Single	Speech and Language Therapy	I	Middle (25.001₺-60.000₺)	No	20.81	No	1-2 days	1-2 servings per day	No			No	Strongly agree	Strongly agree	Strongly agree	Undecided	Undecided	Disagree	Strongly disagree	Agree	Disagree	Undecided	Disagree	Strongly disagree	Undecided	Disagree	Strongly disagree	Disagree	Disagree	Strongly disagree	Agree	Disagree	Strongly disagree	Agree	Undecided	4	36.4	8	66.66
I approve	18	Erkek	Single	Speech and Language Therapy	I	Low (25.000₺)	No	19.1	No	1-2 days	1-2 servings per day	No	1 day	1-2 units	No	Strongly agree	Strongly agree	Strongly agree	Strongly agree	Strongly agree	Strongly agree	Strongly agree	Strongly agree	Strongly agree	Strongly agree	Strongly agree	Strongly agree	Strongly agree	Strongly agree	Strongly agree	Agree	Agree	Strongly agree	Strongly agree	Strongly agree	Agree	Strongly agree	Agree	11	100	0	0
I approve	19	Female	Single	Speech and Language Therapy	I	Middle (25.001₺-60.000₺)	No	21.48	No	I don't do it	1-2 servings per day	No			No	Strongly agree	Undecided	Strongly agree	Strongly agree	Undecided	Agree	Agree	Strongly agree	Undecided	Disagree	Agree	Strongly agree	Agree	Undecided	Agree	Undecided	Disagree	Agree	Undecided	Agree	Disagree	Strongly agree	Agree	7	63.6	2	16.66
I approve	19	Female	Single	Speech and Language Therapy	I	Middle (25.001₺-60.000₺)	No	28.91	No	I don't do it	3-4 servings per day	No			Yes	Agree	Agree	Agree	Undecided	Undecided	Agree	Undecided	Strongly disagree	Disagree	Disagree	Undecided	Agree	Agree	Agree	Agree	Agree	Disagree	Undecided	Agree	Agree	Disagree	Agree	Agree	4	36.4	2	16.66
I approve	18	Female	Single	Speech and Language Therapy	I	Middle (25.001₺-60.000₺)	No	19.78	No	I don't do it	1-2 servings per day	Yes		1-2 units	Yes	Strongly agree	Undecided	Agree	Agree	Strongly agree	Strongly agree	Strongly agree	Strongly agree	Strongly agree	Undecided	Agree	Disagree	Strongly agree	Undecided	Strongly agree	Strongly agree	Undecided	Undecided	Strongly agree	Strongly agree	Strongly disagree	Disagree	Agree	9	81.8	3	25
I approve	19	Female	Single	Speech and Language Therapy	I	Middle (25.001₺-60.000₺)	No	23.59	No	1-2 days	1-2 servings per day	No			Yes	Agree	Agree	Agree	Undecided	Agree	Undecided	Undecided	Agree	Undecided	Undecided	Undecided	Undecided	Undecided	Undecided	Disagree	Undecided	Undecided	Undecided	Undecided	Undecided	Disagree	Disagree	Undecided	5	45.6	3	25
I approve	18	Female	Single	Speech and Language Therapy	I	Middle (25.001₺-60.000₺)	No	41.4	Yes	I don't do it	1-2 servings per day	Yes	1 day	1-2 units	Yes	Agree	Agree	Agree	Agree	Agree	Agree	Agree	Agree	Agree	Agree	Agree	Agree	Agree	Agree	Agree	Agree	Agree	Agree	Agree	Agree	Agree	Agree	Agree	11	100	0	0
I approve	Cankat	Erkek	Single	Speech and Language Therapy	I	Middle (25.001₺-60.000₺)	No	28.08	Yes	I don't do it	1-2 servings per day	Yes	1 day	1-2 units	No	Agree	Agree	Agree	Agree	Strongly agree	Undecided	Undecided	Disagree	Undecided	Disagree	Disagree	Undecided	Agree	Disagree	Strongly agree	Agree	Undecided	Disagree	Agree	Disagree	Strongly disagree	Disagree	Disagree	5	45.6	6	50
I approve	19	Erkek	Single	Speech and Language Therapy	I	Middle (25.001₺-60.000₺)	No	26.15	No	I don't do it	1-2 servings per day	No			No	Strongly agree	Strongly agree	Strongly agree	Disagree	Undecided	Agree	Strongly agree	Agree	Disagree	Undecided	Disagree	Disagree	Agree	Strongly disagree	Agree	Agree	Undecided	Strongly disagree	Agree	Disagree	Disagree	Strongly disagree	Disagree	6	54.5	7	58.33
I approve	19	Female	Single	Speech and Language Therapy	I	Middle (25.001₺-60.000₺)	No	19.31	No	I don't do it	1-2 servings per day	No	1 day	1-2 units	No	Strongly agree	Agree	Strongly agree	Strongly agree	Strongly agree	Undecided	Strongly agree	Undecided	Agree	Disagree	Agree	Agree	Strongly agree	Agree	Strongly agree	Strongly agree	Agree	Disagree	Agree	Agree	Agree	Undecided	Strongly agree	8	72.7	1	8.33
I approve	20	Female	Single	Speech and Language Therapy	I	Middle (25.001₺-60.000₺)	No	19.07	No	I don't do it	3-4 servings per day	No			Yes	Strongly agree	Strongly agree	Agree	Undecided	Agree	Agree	Agree	Undecided	Disagree	Undecided	Disagree	Agree	Agree	Undecided	Undecided	Agree	Undecided	Undecided	Agree	Agree	Disagree	Agree	Agree	6	54.5	1	8.33
I approve	19	Erkek	Single	Speech and Language Therapy	I	Low (25.000₺)	No	29.94	Yes	3-4 days	1-2 servings per day	Yes	1 day	4 units	No	Strongly disagree	Strongly disagree	Strongly disagree	Undecided	Undecided	Undecided	Undecided	Undecided	Undecided	Undecided	Undecided	Undecided	Undecided	Undecided	Undecided	Undecided	Undecided	Undecided	Undecided	Undecided	Undecided	Undecided	Undecided	0	0	0	0
I approve	19	Erkek	Single	Speech and Language Therapy	I	Middle (25.001₺-60.000₺)	No	23.24	No	5 or more days	1-2 servings per day	No			No	Strongly agree	Strongly agree	Strongly agree	Strongly agree	Strongly agree	Strongly agree	Strongly agree	Undecided	Strongly agree	Strongly disagree	Strongly disagree	Strongly agree	Strongly agree	Strongly agree	Strongly agree	Strongly agree	Strongly agree	Strongly agree	Strongly agree	Strongly agree	Strongly agree	Strongly agree	Undecided	8	72.7	0	0
I approve	18	Female	Single	Speech and Language Therapy	I	Middle (25.001₺-60.000₺)	No	19.38	No	1-2 days	1-2 servings per day	No			Yes	Strongly agree	Strongly agree	Strongly agree	Strongly agree	Strongly agree	Agree	Agree	Strongly agree	Agree	Disagree	Agree	Agree	Agree	Undecided	Agree	Strongly agree	Undecided	Undecided	Agree	Strongly agree	Undecided	Agree	Agree	10	90.9	0	0
I approve	20	Female	Single	Speech and Language Therapy	I	Middle (25.001₺-60.000₺)	No	18.51	No	I don't do it	3-4 servings per day	No			Yes	Strongly agree	Strongly agree	Strongly agree	Strongly agree	Strongly agree	Agree	Agree	Strongly agree	Agree	Strongly agree	Agree	Agree	Strongly agree	Agree	Agree	Strongly agree	Undecided	Undecided	Strongly agree	Undecided	Undecided	Disagree	Undecided	11	100	1	8.33
I approve	18	Female	Single	Speech and Language Therapy	I	Middle (25.001₺-60.000₺)	No	17.63	No	I don't do it	1-2 servings per day	No			No	Strongly agree	Strongly agree	Strongly agree	Undecided	Agree	Agree	Undecided	Agree	Agree	Disagree	Disagree	Agree	Agree	Agree	Strongly agree	Agree	Agree	Undecided	Agree	Undecided	Undecided	Undecided	Undecided	7	63.6	0	0
I approve	19	Female	Single	Speech and Language Therapy	I	Middle (25.001₺-60.000₺)	No	19.38	No	I don't do it	5 more servings per day	No			No	Strongly agree	Strongly agree	Strongly agree	Strongly agree	Strongly agree	Strongly agree	Strongly agree	Disagree	Strongly agree	Strongly disagree	Undecided	Strongly agree	Strongly agree	Strongly agree	Strongly agree	Strongly agree	Strongly agree	Strongly agree	Strongly agree	Strongly agree	Agree	Strongly agree	Strongly agree	8	72.7	0	0
I approve	19	Erkek	Single	Speech and Language Therapy	I	Middle (25.001₺-60.000₺)	No	29.03	Yes	1-2 days	1-2 servings per day	No			No	Agree	Strongly agree	Undecided	Undecided	Undecided	Undecided	Undecided	Strongly agree	Undecided	Strongly agree	Strongly disagree	Strongly disagree	Strongly disagree	Strongly disagree	Strongly agree	Undecided	Undecided	Undecided	Undecided	Undecided	Undecided	Undecided	Undecided	4	36.4	3	25
I approve	19	Female	Single	Speech and Language Therapy	I	Middle (25.001₺-60.000₺)	No	19.92	No	5 or more days	1-2 servings per day	No			No	Strongly agree	Strongly agree	Strongly agree	Strongly agree	Strongly agree	Strongly agree	Strongly agree	Strongly agree	Strongly agree	Strongly disagree	Strongly disagree	Strongly agree	Strongly agree	Strongly agree	Strongly agree	Strongly agree	Strongly agree	Strongly agree	Strongly agree	Strongly agree	Undecided	Agree	Agree	9	81.8	0	0
I approve	19	Erkek	Single	Speech and Language Therapy	I	Low (25.000₺)	No	18.99	No	1-2 days	3-4 servings per day	No			No	Strongly agree	Strongly agree	Agree	Agree	Strongly agree	Undecided	Strongly agree	Agree	Disagree	Undecided	Disagree	Agree	Strongly agree	Strongly agree	Agree	Strongly agree	Strongly agree	Disagree	Agree	Undecided	Agree	Agree	Agree	7	63.6	1	8.33
I approve	19	Female	Single	Speech and Language Therapy	I	Low (25.000₺)	No	21.45	Yes	1-2 days	3-4 servings per day	No			No	Agree	Agree	Undecided	Undecided	Undecided	Agree	Agree	Disagree	Undecided	Disagree	Disagree	Agree	Agree	Undecided	Strongly agree	Agree	Strongly agree	Undecided	Agree	Strongly agree	Undecided	Disagree	Undecided	4	36.4	1	8.33
I approve	19	Female	Single	Speech and Language Therapy	I	Middle (25.001₺-60.000₺)	No	17.22	No	I don't do it	3-4 servings per day	No			Yes	Agree	Undecided	Undecided	Agree	Undecided	Agree	Undecided	Agree	Undecided	Undecided	Undecided	Agree	Agree	Agree	Agree	Agree	Agree	Agree	Agree	Agree	Undecided	Agree	Agree	4	36.4	0	0
I approve	18	Female	Single	Audiology	I	Middle (25.001₺-60.000₺)	Yes	18.9	Yes	3-4 days	3-4 servings per day	Yes	1 day	1-2 units	No	Agree	Agree	Agree	Agree	Agree	Agree	Agree	Agree	Agree	Agree	Agree	Agree	Agree	Agree	Agree	Agree	Agree	Agree	Agree	Agree	Agree	Agree	Agree	11	100	0	0
I approve	20	Female	Single	Audiology	III	Middle (25.001₺-60.000₺)	No	19.53	No	3-4 days	3-4 servings per day	No			Yes	Strongly agree	Strongly agree	Strongly agree	Agree	Strongly agree	Strongly agree	Agree	Agree	Agree	Undecided	Agree	Strongly agree	Strongly agree	Agree	Strongly agree	Strongly agree	Strongly agree	Strongly agree	Strongly agree	Agree	Undecided	Strongly agree	Strongly agree	10	90.9	0	0
I approve	22	Female	Single	Audiology	III	Low (25.000₺)	No	21.72	No	5 or more days	1-2 servings per day	No			Yes	Strongly agree	Strongly agree	Strongly agree	Strongly agree	Strongly agree	Strongly agree	Strongly agree	Strongly agree	Strongly agree	Strongly agree	Strongly agree	Strongly agree	Strongly agree	Undecided	Strongly agree	Strongly agree	Undecided	Undecided	Strongly agree	Strongly agree	Strongly disagree	Undecided	Undecided	11	100	1	8.33
I approve	20	Female	Single	Audiology	I	Low (25.000₺)	No	22.04	No	1-2 days	1-2 servings per day	No			No	Agree	Agree	Undecided	Undecided	Agree	Agree	Agree	Disagree	Agree	Disagree	Disagree	Agree	Agree	Undecided	Agree	Agree	Undecided	Undecided	Agree	Disagree	Disagree	Disagree	Disagree	6	54.5	4	33.33
I approve	19	Female	Single	Speech and Language Therapy	I	Middle (25.001₺-60.000₺)	No	18.78	No	I don't do it	1-2 servings per day	No			Yes	Agree	Agree	Agree	Agree	Undecided	Agree	Undecided	Disagree	Disagree	Disagree	Disagree	Strongly agree	Agree	Disagree	Agree	Agree	Undecided	Undecided	Agree	Undecided	Disagree	Disagree	Disagree	5	45.6	4	33.33
I approve	20	Female	Single	Audiology	II	Low (25.000₺)	No	21.72	Yes	I don't do it	1-2 servings per day	Yes	1 day	3 units	No	Agree	Agree	Agree	Undecided	Undecided	Agree	Undecided	Agree	Undecided	Undecided	Undecided	Agree	Agree	Undecided	Strongly agree	Agree	Agree	Undecided	Agree	Undecided	Disagree	Agree	Undecided	5	45.6	1	8.33
I approve	22	Female	Single	Audiology	IV	Middle (25.001₺-60.000₺)	No	23.88	No	3-4 days	3-4 servings per day	Yes	2 day	1-2 units	No	Strongly agree	Strongly agree	Strongly agree	Strongly agree	Strongly agree	Undecided	Undecided	Agree	Agree	Disagree	Agree	Agree	Agree	Undecided	Strongly agree	Strongly agree	Undecided	Agree	Agree	Undecided	Undecided	Agree	Undecided	8	72.7	0	0
I approve	19	Female	Single	Audiology	I	Middle (25.001₺-60.000₺)	No	29.71	No	I don't do it	1-2 servings per day	No			Yes	Agree	Agree	Undecided	Disagree	Undecided	Disagree	Disagree	Undecided	Agree	Disagree	Agree	Agree	Agree	Agree	Agree	Agree	Agree	Agree	Undecided	Undecided	Undecided	Agree	Agree	4	36.4	0	0
I approve	18	Female	Single	Speech and Language Therapy	I	Middle (25.001₺-60.000₺)	No	17.51	No	1-2 days	1-2 servings per day	No			No	Strongly agree	Undecided	Agree	Undecided	Undecided	Undecided	Undecided	Undecided	Undecided	Undecided	Undecided	Undecided	Agree	Undecided	Undecided	Undecided	Agree	Undecided	Undecided	Agree	Undecided	Undecided	Undecided	2	18.2	0	0
I approve	20	Female	Single	Speech and Language Therapy	I	Middle (60.001₺ and above)	No	18.93	Yes	3-4 days	1-2 servings per day	Yes	3 day	3 units	Yes	Strongly agree	Strongly agree	Agree	Strongly agree	Strongly agree	Strongly agree	Agree	Strongly agree	Undecided	Undecided	Disagree	Strongly agree	Strongly agree	Undecided	Strongly agree	Agree	Agree	Agree	Agree	Undecided	Undecided	Disagree	Disagree	8	72.7	2	16.66
I approve	18	Female	Single	Nursing	I	Middle (25.001₺-60.000₺)	No	20.81	No	1-2 days	1-2 servings per day	No			No	Agree	Strongly agree	Agree	Undecided	Undecided	Agree	Undecided	Undecided	Agree	Undecided	Undecided	Agree	Agree	Agree	Agree	Agree	Strongly agree	Agree	Agree	Agree	Undecided	Agree	Agree	5	45.6	0	0
I approve	19	Female	Single	Nursing	I	Middle (25.001₺-60.000₺)	No	20.44	No	I don't do it	1-2 servings per day	No			No	Agree	Agree	Agree	Agree	Agree	Agree	Agree	Agree	Agree	Undecided	Undecided	Undecided	Agree	Undecided	Agree	Agree	Agree	Undecided	Agree	Undecided	Agree	Agree	Agree	9	81.8	0	0
I approve	18	Female	Single	Nursing	I	Middle (25.001₺-60.000₺)	No	18.78	No	I don't do it	1-2 servings per day	No			No	Agree	Agree	Agree	Agree	Agree	Agree	Agree	Agree	Agree	Agree	Agree	Agree	Agree	Agree	Agree	Agree	Agree	Agree	Agree	Agree	Agree	Agree	Agree	11	100	0	0
I approve	20	Female	Single	Nursing	I	Middle (25.001₺-60.000₺)	No	17.58	Yes	I don't do it	1-2 servings per day	Yes	4 day	6 units	No	Strongly agree	Strongly agree	Strongly agree	Strongly agree	Strongly agree	Strongly agree	Undecided	Agree	Undecided	Undecided	Undecided	Strongly agree	Strongly agree	Strongly agree	Strongly agree	Strongly agree	Strongly agree	Undecided	Strongly agree	Strongly agree	Undecided	Strongly agree	Strongly agree	7	63.6	0	0
I approve	19	Female	Single	Nursing	I	Low (25.000₺)	No	24.91	Yes	1-2 days	1-2 servings per day	No			No	Agree	Strongly agree	Agree	Undecided	Undecided	Agree	Agree	Agree	Undecided	Disagree	Strongly agree	Agree	Agree	Disagree	Agree	Agree	Agree	Undecided	Agree	Agree	Disagree	Agree	Agree	7	63.6	2	16.66
I approve	20	Female	Single	Nursing	I	Middle (25.001₺-60.000₺)	No	28.73	No	I don't do it	1-2 servings per day	No			No	Strongly disagree	Strongly disagree	Strongly disagree	Strongly agree	Strongly disagree	Strongly agree	Strongly agree	Strongly agree	Strongly agree	Undecided	Undecided	Strongly agree	Strongly disagree	Strongly disagree	Strongly agree	Strongly agree	Strongly agree	Strongly agree	Strongly agree	Strongly agree	Strongly agree	Strongly agree	Strongly agree	5	45.6	2	16.66
I approve	19	Erkek	Single	Nursing	I	Middle (25.001₺-60.000₺)	No	27.4	Yes	I don't do it	1-2 servings per day	No			No	Agree	Disagree	Undecided	Agree	Agree	Undecided	Disagree	Disagree	Disagree	Disagree	Undecided	Agree	Agree	Agree	Agree	Undecided	Agree	Agree	Undecided	Disagree	Disagree	Agree	Agree	3	27.3	2	16.66
I approve	18	Female	Single	Nursing	I	Middle (25.001₺-60.000₺)	No	21.97	No	I don't do it	1-2 servings per day	No			Yes	Agree	Strongly agree	Agree	Undecided	Undecided	Agree	Agree	Undecided	Agree	Disagree	Agree	Strongly agree	Agree	Undecided	Agree	Strongly agree	Undecided	Undecided	Strongly agree	Strongly agree	Undecided	Undecided	Agree	7	63.6	0	0
I approve	20	Female	Single	Nursing	I	Middle (25.001₺-60.000₺)	No	19.23	No	I don't do it	1-2 servings per day	No			Yes	Strongly agree	Strongly agree	Strongly agree	Strongly agree	Strongly agree	Strongly agree	Strongly agree	Strongly agree	Strongly agree	Strongly agree	Strongly agree	Strongly agree	Strongly agree	Strongly agree	Strongly agree	Strongly agree	Strongly agree	Strongly agree	Strongly agree	Strongly agree	Strongly agree	Strongly agree	Strongly agree	11	100	0	0
I approve	19	Female	Single	Nursing	I	Middle (25.001₺-60.000₺)	No	19.23	No	I don't do it	1-2 servings per day	No			No	Agree	Agree	Agree	Agree	Agree	Undecided	Agree	Agree	Agree	Disagree	Disagree	Agree	Agree	Agree	Agree	Agree	Undecided	Undecided	Agree	Agree	Undecided	Agree	Agree	8	72.7	0	0
I approve	20	Erkek	Single	Nursing	I	Middle (25.001₺-60.000₺)	No	20.06	No	I don't do it	1-2 servings per day	No			No	Strongly agree	Strongly agree	Undecided	Agree	Agree	Disagree	Agree	Agree	Agree	Undecided	Undecided	Agree	Agree	Agree	Agree	Agree	Undecided	Undecided	Agree	Undecided	Disagree	Agree	Disagree	7	63.6	2	16.66
I approve	19	Female	Single	Nursing	I	Middle (25.001₺-60.000₺)	No	21.3	No	I don't do it	1-2 servings per day	No			Yes	Strongly agree	Strongly agree	Agree	Agree	Undecided	Undecided	Disagree	Agree	Disagree	Disagree	Undecided	Agree	Agree	Disagree	Strongly agree	Strongly agree	Disagree	Undecided	Agree	Agree	Disagree	Undecided	Agree	5	45.6	3	25
I approve	18	Erkek	Single	Nursing	I	Middle (25.001₺-60.000₺)	No	26.06	Yes	I don't do it	1-2 servings per day	Yes	1 day	1-2 units	No	Strongly agree	Strongly agree	Agree	Strongly agree	Strongly agree	Strongly agree	Agree	Strongly agree	Agree	Agree	Agree	Agree	Agree	Strongly agree	Strongly agree	Agree	Strongly agree	Agree	Agree	Agree	Agree	Agree	Agree	11	100	0	0
I approve	20	Female	Single	Nursing	I	Middle (25.001₺-60.000₺)	No	23.89	No	I don't do it	1-2 servings per day	No			No	Strongly agree	Undecided	Strongly agree	Strongly agree	Strongly agree	Strongly agree	Agree	Strongly agree	Undecided	Undecided	Undecided	Agree	Strongly agree	Strongly agree	Strongly agree	Strongly agree	Strongly agree	Strongly agree	Strongly agree	Strongly agree	Undecided	Strongly agree	Strongly agree	7	63.6	0	0
I approve	19	Female	Single	Nursing	I	Middle (25.001₺-60.000₺)	No	21.71	No	I don't do it	1-2 servings per day	No			No	Strongly agree	Strongly agree	Strongly agree	Agree	Agree	Agree	Agree	Undecided	Agree	Disagree	Undecided	Agree	Agree	Agree	Agree	Agree	Agree	Agree	Agree	Agree	Undecided	Agree	Agree	8	72.7	0	0
I approve	18	Female	Single	Nursing	I	Middle (25.001₺-60.000₺)	No	28.34	No	1-2 days	1-2 servings per day	No			No	Agree	Agree	Agree	Undecided	Undecided	Agree	Undecided	Agree	Undecided	Undecided	Undecided	Agree	Agree	Agree	Undecided	Undecided	Undecided	Disagree	Undecided	Undecided	Disagree	Undecided	Agree	5	45.6	2	16.66
I approve	20	Female	Single	Nursing	I	Middle (25.001₺-60.000₺)	No	22.04	No	I don't do it	1-2 servings per day	No			No	Agree	Agree	Agree	Agree	Agree	Undecided	Agree	Agree	Agree	Agree	Undecided	Strongly agree	Agree	Undecided	Agree	Agree	Agree	Agree	Agree	Agree	Undecided	Disagree	Agree	9	81.8	1	8.33
I approve	20	Erkek	Single	Nursing	I	Middle (25.001₺-60.000₺)	No	20.31	Yes	3-4 days	1-2 servings per day	Yes	1 day	1-2 units	Yes	Strongly agree	Strongly agree	Strongly agree	Agree	Undecided	Disagree	Strongly agree	Agree	Strongly agree	Disagree	Agree	Strongly agree	Strongly agree	Undecided	Strongly agree	Strongly agree	Strongly agree	Disagree	Strongly agree	Agree	Undecided	Undecided	Undecided	8	72.7	1	8.33
I approve	19	Female	Single	Nursing	I	Middle (25.001₺-60.000₺)	No	18.37	No	I don't do it	1-2 servings per day	No			No	Strongly agree	Agree	Agree	Agree	Agree	Disagree	Undecided	Agree	Disagree	Undecided	Agree	Strongly agree	Agree	Strongly agree	Strongly agree	Agree	Agree	Undecided	Agree	Undecided	Strongly disagree	Undecided	Undecided	7	63.6	1	8.33
I approve	19	Female	Single	Nursing	I	Middle (25.001₺-60.000₺)	No	26.71	No	1-2 days	1-2 servings per day	No			Yes	Agree	Agree	Agree	Agree	Agree	Agree	Agree	Strongly agree	Agree	Agree	Agree	Agree	Agree	Undecided	Strongly agree	Agree	Undecided	Agree	Agree	Strongly agree	Undecided	Strongly agree	Strongly agree	11	100	0	0
I approve	18	Female	Single	Nursing	I	Middle (25.001₺-60.000₺)	No	17.93	No	I don't do it	1-2 servings per day	No			No	Agree	Undecided	Undecided	Agree	Undecided	Agree	Undecided	Strongly agree	Agree	Disagree	Agree	Undecided	Agree	Undecided	Agree	Agree	Undecided	Undecided	Agree	Agree	Undecided	Undecided	Undecided	6	54.5	0	0
I approve	20	Erkek	Single	Nursing	I	Middle (25.001₺-60.000₺)	No	31.7	Yes	1-2 days	1-2 servings per day	No			No	Agree	Agree	Agree	Strongly disagree	Undecided	Strongly agree	Undecided	Strongly agree	Disagree	Disagree	Strongly disagree	Undecided	Agree	Disagree	Strongly agree	Strongly agree	Strongly agree	Disagree	Agree	Agree	Strongly disagree	Agree	Disagree	5	45.6	4	33.33
I approve	19	Erkek	Single	Nursing	I	Middle (25.001₺-60.000₺)	No	27.45	Yes	I don't do it	1-2 servings per day	No			No	Strongly agree	Strongly agree	Agree	Strongly agree	Strongly agree	Agree	Agree	Undecided	Strongly agree	Strongly agree	Strongly agree	Undecided	Strongly agree	Strongly agree	Strongly agree	Strongly agree	Strongly agree	Strongly agree	Strongly agree	Undecided	Disagree	Strongly agree	Strongly agree	10	90.9	1	8.33
I approve	21	Female	Single	Nursing	I	Middle (25.001₺-60.000₺)	No	25.26	Yes	I don't do it	1-2 servings per day	No			No	Strongly agree	Strongly agree	Strongly agree	Strongly agree	Strongly agree	Strongly agree	Agree	Agree	Agree	Disagree	Undecided	Undecided	Agree	Agree	Strongly agree	Agree	Agree	Disagree	Strongly agree	Agree	Agree	Undecided	Undecided	9	81.8	1	8.33
I approve	18	Erkek	Single	Nursing	I	Middle (25.001₺-60.000₺)	No	17.9	No	3-4 days	1-2 servings per day	No			Yes	Undecided	Agree	Disagree	Undecided	Undecided	Disagree	Undecided	Strongly disagree	Disagree	Agree	Disagree	Strongly agree	Agree	Undecided	Strongly agree	Agree	Agree	Agree	Undecided	Undecided	Disagree	Undecided	Disagree	2	18.2	2	16.66
I approve	18	Female	Single	Nursing	I	Low (25.000₺)	No	19.72	No	I don't do it	1-2 servings per day	No			No	Strongly agree	Agree	Strongly agree	Agree	Agree	Agree	Strongly agree	Strongly agree	Strongly agree	Undecided	Disagree	Agree	Agree	Undecided	Strongly agree	Agree	Disagree	Strongly disagree	Agree	Strongly disagree	Agree	Undecided	Undecided	9	81.8	3	25
I approve	18	Erkek	Single	Nursing	I	Low (25.000₺)	No	20.37	No	1-2 days	1-2 servings per day	No			Yes	Strongly agree	Agree	Disagree	Strongly agree	Agree	Strongly agree	Agree	Strongly agree	Disagree	Disagree	Disagree	Strongly agree	Agree	Disagree	Strongly agree	Agree	Strongly agree	Strongly disagree	Agree	Agree	Agree	Agree	Agree	7	63.6	2	16.66
I approve	22	Female	Single	Nursing	I	Middle (25.001₺-60.000₺)	No	25.24	Yes	1-2 days	1-2 servings per day	Yes	3 day	5 units	No	Agree	Agree	Agree	Agree	Agree	Agree	Agree	Agree	Agree	Undecided	Agree	Agree	Undecided	Agree	Agree	Agree	Agree	Undecided	Agree	Agree	Undecided	Agree	Agree	10	90.9	0	0
I approve	20	Female	Single	Nursing	I	Low (25.000₺)	No	18.75	No	I don't do it	1-2 servings per day	No			No	Strongly agree	Strongly agree	Strongly agree	Undecided	Agree	Agree	Agree	Agree	Agree	Disagree	Agree	Agree	Agree	Agree	Agree	Agree	Agree	Agree	Agree	Agree	Undecided	Undecided	Strongly agree	9	81.8	0	0
I approve	18	Female	Single	Nursing	I	Middle (25.001₺-60.000₺)	No	21.76	No	1-2 days	1-2 servings per day	No			No	Strongly agree	Agree	Agree	Disagree	Undecided	Disagree	Disagree	Agree	Undecided	Disagree	Disagree	Strongly agree	Undecided	Agree	Agree	Undecided	Agree	Agree	Agree	Disagree	Strongly disagree	Agree	Strongly disagree	4	36.4	3	25
I approve	18	Female	Single	Nursing	I	Middle (25.001₺-60.000₺)	No	18.75	No	I don't do it	1-2 servings per day	No			Yes	Strongly agree	Strongly agree	Agree	Undecided	Agree	Agree	Agree	Agree	Undecided	Undecided	Disagree	Agree	Agree	Agree	Strongly agree	Strongly agree	Agree	Agree	Agree	Agree	Undecided	Agree	Undecided	7	63.6	0	0
I approve	19	Erkek	Single	Nursing	I	Middle (25.001₺-60.000₺)	No	24.98	Yes	I don't do it	1-2 servings per day	Yes	1 day	1-2 units	No	Strongly agree	Strongly agree	Strongly agree	Agree	Agree	Agree	Agree	Undecided	Agree	Agree	Undecided	Agree	Agree	Undecided	Strongly agree	Agree	Undecided	Agree	Strongly agree	Agree	Undecided	Agree	Undecided	9	81.8	0	0
I approve	20	Female	Single	Nursing	I	Middle (25.001₺-60.000₺)	No	18.65	Yes	1-2 days	1-2 servings per day	No			Yes	Strongly agree	Agree	Strongly agree	Strongly agree	Agree	Strongly agree	Undecided	Agree	Agree	Disagree	Agree	Agree	Undecided	Disagree	Strongly agree	Strongly agree	Agree	Agree	Strongly agree	Agree	Strongly agree	Strongly agree	Agree	9	81.8	1	8.33
I approve	20	Erkek	Single	Nursing	I	Low (25.000₺)	No	25.47	Yes	I don't do it	1-2 servings per day	No		1-2 units	No	Strongly agree	Strongly agree	Strongly agree	Strongly agree	Strongly agree	Strongly agree	Strongly agree	Strongly agree	Strongly agree	Strongly agree	Strongly agree	Strongly agree	Strongly agree	Strongly agree	Strongly agree	Strongly agree	Strongly agree	Strongly agree	Strongly agree	Strongly agree	Strongly agree	Strongly agree	Strongly agree	11	100	0	0
I approve	19	Erkek	Single	Nursing	I	Low (25.000₺)	No	25.26	Yes	1-2 days	1-2 servings per day	Yes	1 day	1-2 units	No	Strongly agree	Strongly agree	Strongly agree	Undecided	Agree	Strongly agree	Strongly agree	Strongly agree	Strongly agree	Strongly agree	Strongly agree	Strongly agree	Strongly agree	Strongly agree	Strongly agree	Strongly agree	Strongly agree	Strongly agree	Strongly agree	Strongly agree	Strongly agree	Strongly agree	Strongly agree	10	90.9	0	0
I approve	19	Erkek	Single	Nursing	I	Middle (25.001₺-60.000₺)	No	27.44	Yes	I don't do it	1-2 servings per day	Yes	1 day	1-2 units	No	Strongly agree	Strongly agree	Strongly agree	Agree	Strongly agree	Strongly agree	Strongly agree	Strongly agree	Strongly agree	Agree	Strongly agree	Strongly agree	Strongly agree	Strongly agree	Strongly agree	Strongly agree	Strongly agree	Undecided	Strongly agree	Strongly agree	Strongly agree	Strongly agree	Strongly agree	11	100	0	0
I approve	23	Female	Single	Nursing	I	Low (25.000₺)	No	20.07	No	1-2 days	1-2 servings per day	No			Yes	Undecided	Agree	Agree	Strongly agree	Agree	Undecided	Agree	Strongly agree	Agree	Disagree	Undecided	Agree	Agree	Agree	Agree	Agree	Agree	Disagree	Agree	Agree	Undecided	Disagree	Undecided	7	63.6	2	16.66
I approve	19	Erkek	Single	Nursing	I	Middle (25.001₺-60.000₺)	No	17.1	Yes	I don't do it	1-2 servings per day	Yes	7 day	3 units	No	Agree	Agree	Agree	Agree	Agree	Agree	Agree	Agree	Disagree	Disagree	Disagree	Agree	Agree	Undecided	Disagree	Agree	Strongly agree	Undecided	Agree	Agree	Strongly disagree	Agree	Agree	8	72.7	2	16.66
I approve	21	Erkek	Single	Nursing	I	Middle (25.001₺-60.000₺)	No	24.69	No	I don't do it	5 more servings per day	No			No	Strongly agree	Undecided	Strongly agree	Strongly agree	Strongly agree	Strongly agree	Strongly agree	Strongly agree	Strongly agree	Strongly agree	Undecided	Strongly agree	Strongly agree	Undecided	Strongly agree	Strongly agree	Undecided	Strongly agree	Strongly agree	Undecided	Undecided	Undecided	Undecided	9	81.8	0	0
I approve	19	Female	Single	Nursing	I	Low (25.000₺)	No	24.22	No	1-2 days	1-2 servings per day	No			Yes	Strongly agree	Strongly agree	Strongly agree	Agree	Undecided	Undecided	Undecided	Agree	Agree	Agree	Undecided	Strongly agree	Agree	Agree	Agree	Agree	Undecided	Undecided	Agree	Agree	Undecided	Undecided	Undecided	7	63.6	0	0
I approve	18	Erkek	Single	Nursing	I	Low (25.000₺)	No	29.72	No	5 or more days	1-2 servings per day	No			No	Strongly agree	Strongly agree	Strongly agree	Undecided	Undecided	Agree	Undecided	Disagree	Disagree	Disagree	Undecided	Agree	Strongly agree	Undecided	Agree	Strongly agree	Strongly agree	Undecided	Strongly agree	Agree	Disagree	Agree	Strongly agree	4	36.4	1	8.33
I approve	19	Female	Single	Nursing	I	Middle (25.001₺-60.000₺)	No	26.45	No	I don't do it	1-2 servings per day	No			Yes	Agree	Agree	Agree	Agree	Agree	Undecided	Disagree	Agree	Disagree	Undecided	Disagree	Agree	Agree	Agree	Agree	Agree	Agree	Agree	Agree	Agree	Disagree	Undecided	Agree	6	54.5	1	8.33
I approve	19	Female	Single	Nursing	I	Middle (25.001₺-60.000₺)	No	41.4	No	1-2 days	1-2 servings per day	No			Yes	Strongly agree	Undecided	Strongly agree	Strongly agree	Undecided	Agree	Undecided	Agree	Undecided	Disagree	Agree	Agree	Agree	Agree	Agree	Strongly agree	Agree	Agree	Agree	Agree	Undecided	Agree	Agree	6	54.5	0	0
I approve	19	Female	Single	Nursing	I	Middle (25.001₺-60.000₺)	No	23.05	Yes	1-2 days	1-2 servings per day	Yes			Yes	Agree	Undecided	Agree	Strongly agree	Undecided	Agree	Undecided	Agree	Agree	Disagree	Agree	Agree	Agree	Agree	Strongly agree	Strongly agree	Agree	Agree	Strongly agree	Agree	Undecided	Agree	Agree	7	63.6	0	0
I approve	20	Erkek	Single	Nursing	I	Low (25.000₺)	No	19.14	No	I don't do it	1-2 servings per day	No			No	Strongly agree	Agree	Agree	Undecided	Agree	Agree	Agree	Undecided	Undecided	Agree	Agree	Agree	Agree	Undecided	Agree	Agree	Undecided	Undecided	Undecided	Agree	Agree	Undecided	Agree	8	72.7	0	0
I approve	19	Female	Single	Nursing	I	Low (25.000₺)	No	24	No	I don't do it	3-4 servings per day	No			No	Strongly agree	Strongly agree	Undecided	Undecided	Undecided	Agree	Disagree	Strongly disagree	Disagree	Disagree	Agree	Agree	Strongly agree	Undecided	Agree	Agree	Disagree	Disagree	Agree	Undecided	Disagree	Agree	Undecided	4	36.4	3	25
I approve	20	Female	Single	Nursing	I	Middle (25.001₺-60.000₺)	No	19.1	No	1-2 days	1-2 servings per day	No			No	Agree	Agree	Agree	Agree	Agree	Undecided	Agree	Agree	Undecided	Disagree	Agree	Agree	Agree	Agree	Agree	Agree	Agree	Agree	Agree	Agree	Undecided	Agree	Agree	8	72.7	0	0
I approve	18	Female	Single	Nursing	I	Middle (25.001₺-60.000₺)	No	22.04	No	I don't do it	1-2 servings per day	No			No	Strongly agree	Strongly agree	Agree	Undecided	Undecided	Agree	Undecided	Strongly agree	Disagree	Disagree	Agree	Agree	Strongly agree	Agree	Strongly agree	Strongly agree	Disagree	Undecided	Strongly agree	Undecided	Disagree	Strongly disagree	Strongly disagree	6	54.5	4	33.33
I approve	18	Female	Single	Nursing	I	Middle (25.001₺-60.000₺)	No	21.88	No	I don't do it	1-2 servings per day	No			No	Agree	Agree	Undecided	Agree	Undecided	Agree	Agree	Agree	Undecided	Disagree	Disagree	Strongly agree	Strongly agree	Undecided	Undecided	Agree	Disagree	Disagree	Agree	Agree	Disagree	Undecided	Undecided	6	54.5	3	25
I approve	20	Erkek	Single	Nursing	I	Middle (25.001₺-60.000₺)	No	30.07	No	5 or more days	1-2 servings per day	No			No	Strongly agree	Strongly agree	Agree	Undecided	Undecided	Agree	Agree	Undecided	Agree	Undecided	Agree	Agree	Agree	Agree	Agree	Agree	Agree	Undecided	Agree	Disagree	Undecided	Undecided	Agree	7	63.6	1	8.33
I approve	20	Female	Single	Nursing	I	Low (25.000₺)	No	27.34	No	5 or more days	1-2 servings per day	No			No	Strongly agree	Strongly agree	Strongly agree	Strongly agree	Undecided	Undecided	Undecided	Agree	Disagree	Disagree	Strongly agree	Strongly agree	Strongly agree	Strongly agree	Strongly agree	Strongly agree	Strongly agree	Strongly agree	Strongly agree	Strongly agree	Strongly agree	Strongly agree	Strongly agree	6	54.5	0	0
I approve	18	Female	Single	Nursing	I	Middle (25.001₺-60.000₺)	No	24.61	No	1-2 days	1-2 servings per day	No			Yes	Strongly agree	Strongly agree	Strongly agree	Undecided	Agree	Undecided	Undecided	Agree	Disagree	Disagree	Disagree	Strongly agree	Strongly disagree	Disagree	Disagree	Undecided	Agree	Undecided	Agree	Undecided	Strongly disagree	Agree	Strongly agree	5	45.6	4	33.33
I approve	19	Erkek	Single	Nursing	I	Low (25.000₺)	No	18.29	No	I don't do it	1-2 servings per day	No			No	Strongly agree	Agree	Agree	Undecided	Agree	Agree	Disagree	Agree	Undecided	Strongly disagree	Undecided	Agree	Agree	Undecided	Disagree	Strongly agree	Agree	Strongly disagree	Disagree	Undecided	Disagree	Agree	Agree	6	54.5	4	33.33
I approve	18	Erkek	Single	Nursing	I	Low (25.000₺)	No	22.86	No	1-2 days	1-2 servings per day	No			No	Agree	Agree	Disagree	Undecided	Undecided	Undecided	Agree	Undecided	Undecided	Undecided	Undecided	Agree	Undecided	Undecided	Agree	Agree	Undecided	Disagree	Undecided	Undecided	Undecided	Agree	Disagree	3	27.3	2	16.66
I approve	20	Female	Single	Nursing	I	Low (25.000₺)	No	29.05	No	1-2 days	1-2 servings per day	No			No	Undecided	Agree	Undecided	Undecided	Agree	Disagree	Undecided	Strongly agree	Disagree	Agree	Undecided	Agree	Strongly agree	Undecided	Agree	Agree	Undecided	Undecided	Strongly agree	Agree	Undecided	Agree	Undecided	4	36.4	0	0
I approve	20	Female	Single	Nursing	I	Middle (25.001₺-60.000₺)	No	23.11	No	I don't do it	1-2 servings per day	No			No	Agree	Agree	Agree	Agree	Agree	Undecided	Agree	Undecided	Agree	Strongly disagree	Disagree	Agree	Agree	Agree	Strongly disagree	Agree	Disagree	Agree	Agree	Agree	Disagree	Agree	Agree	7	63.6	3	25
I approve	23	Erkek	Single	Nursing	I	Middle (25.001₺-60.000₺)	No	25.39	No	3-4 days	1-2 servings per day	No			Yes	Agree	Agree	Agree	Agree	Undecided	Undecided	Undecided	Agree	Undecided	Undecided	Agree	Agree	Agree	Undecided	Agree	Agree	Agree	Undecided	Undecided	Undecided	Disagree	Agree	Agree	6	54.5	1	8.33
I approve	20	Female	Single	Nursing	I	Middle (25.001₺-60.000₺)	No	27.06	No	I don't do it	1-2 servings per day	No			No	Agree	Strongly agree	Strongly agree	Strongly agree	Strongly agree	Undecided	Disagree	Strongly agree	Disagree	Disagree	Undecided	Strongly agree	Strongly agree	Strongly agree	Strongly agree	Disagree	Agree	Undecided	Agree	Undecided	Disagree	Agree	Agree	6	54.5	2	16.66
I approve	18	Female	Single	Nursing	I	Middle (25.001₺-60.000₺)	No	25.47	No	I don't do it	1-2 servings per day	No			No	Agree	Agree	Agree	Agree	Agree	Undecided	Agree	Undecided	Disagree	Disagree	Agree	Agree	Agree	Undecided	Disagree	Agree	Undecided	Strongly disagree	Agree	Agree	Agree	Agree	Agree	7	63.6	2	16.66
I approve	20	Female	Single	Nursing	I	Middle (25.001₺-60.000₺)	No	24.22	No	1-2 days	3-4 servings per day	No			No	Agree	Agree	Undecided	Undecided	Agree	Strongly agree	Undecided	Agree	Disagree	Strongly disagree	Agree	Strongly agree	Strongly agree	Agree	Undecided	Agree	Undecided	Agree	Strongly agree	Agree	Disagree	Agree	Agree	6	54.5	1	8.33
I approve	19	Female	Single	Nursing	I	Middle (25.001₺-60.000₺)	No	19.84	No	I don't do it	1-2 servings per day	Yes	3 day	3 units	No	Agree	Agree	Agree	Agree	Undecided	Agree	Agree	Agree	Agree	Agree	Undecided	Agree	Agree	Undecided	Strongly agree	Agree	Undecided	Agree	Agree	Agree	Disagree	Agree	Agree	9	81.8	1	8.33
I approve	18	Female	Single	Nursing	I	Middle (25.001₺-60.000₺)	No	27.18	No	1-2 days	3-4 servings per day	No			No	Agree	Agree	Undecided	Undecided	Agree	Strongly agree	Undecided	Agree	Disagree	Strongly disagree	Agree	Strongly agree	Strongly agree	Agree	Undecided	Agree	Undecided	Agree	Strongly agree	Agree	Disagree	Agree	Agree	6	54.5	1	8.33
I approve	18	Female	Single	Nursing	I	Middle (25.001₺-60.000₺)	No	20.83	Yes	3-4 days	1-2 servings per day	Yes	5 day	4 units	Yes	Strongly agree	Undecided	Agree	Agree	Undecided	Undecided	Agree	Agree	Agree	Agree	Disagree	Strongly agree	Agree	Disagree	Strongly agree	Agree	Strongly agree	Agree	Strongly agree	Strongly disagree	Disagree	Undecided	Agree	7	63.6	3	25
I approve	20	Female	Single	Nursing	I	Low (25.000₺)	No	22.15	No	I don't do it	1-2 servings per day	No			No	Strongly agree	Strongly agree	Agree	Agree	Undecided	Agree	Agree	Agree	Agree	Disagree	Agree	Strongly agree	Strongly agree	Undecided	Agree	Strongly agree	Strongly agree	Undecided	Strongly agree	Agree	Disagree	Agree	Agree	9	81.8	1	8.33
I approve	18	Female	Single	Nursing	I	Middle (25.001₺-60.000₺)	No	26.93	Yes	I don't do it	3-4 servings per day	Yes	4 day	4 units	No	Agree	Agree	Agree	Agree	Undecided	Undecided	Undecided	Agree	Disagree	Disagree	Disagree	Agree	Undecided	Undecided	Strongly agree	Undecided	Disagree	Disagree	Disagree	Disagree	Disagree	Undecided	Disagree	5	45.6	6	50
I approve	19	Erkek	Single	Nursing	I	Middle (25.001₺-60.000₺)	No	22.4	Yes	I don't do it	1-2 servings per day	Yes	1 day	7 units	No	Strongly agree	Strongly agree	Strongly agree	Strongly agree	Strongly agree	Strongly agree	Strongly agree	Strongly agree	Strongly agree	Strongly agree	Strongly agree	Strongly agree	Strongly agree	Strongly agree	Strongly agree	Strongly agree	Strongly agree	Strongly agree	Strongly agree	Strongly agree	Strongly agree	Strongly agree	Strongly agree	11	100	0	0
I approve	21	Erkek	Single	Nursing	I	Low (25.000₺)	No	22.94	Yes	3-4 days	1-2 servings per day	No			Yes	Strongly agree	Strongly agree	Strongly agree	Strongly agree	Undecided	Strongly agree	Strongly agree	Strongly agree	Strongly agree	Disagree	Strongly agree	Strongly agree	Strongly agree	Strongly disagree	Strongly agree	Strongly agree	Strongly agree	Strongly agree	Strongly agree	Strongly agree	Strongly disagree	Strongly agree	Agree	9	81.8	2	16.66
I approve	18	Female	Single	Nursing	I	Middle (25.001₺-60.000₺)	No	23.92	No	I don't do it	1-2 servings per day	No			Yes	Strongly agree	Agree	Strongly agree	Agree	Agree	Agree	Agree	Agree	Undecided	Agree	Undecided	Strongly agree	Agree	Agree	Agree	Agree	Strongly agree	Undecided	Strongly agree	Agree	Undecided	Agree	Undecided	9	81.8	0	0
I approve	19	Female	Single	Nursing	I	Middle (25.001₺-60.000₺)	No	19.81	Yes	I don't do it	1-2 servings per day	Yes	5 day	1-2 units	No	Strongly agree	Disagree	Agree	Undecided	Agree	Disagree	Disagree	Strongly agree	Agree	Strongly agree	Agree	Strongly agree	Strongly agree	Disagree	Strongly agree	Strongly agree	Strongly agree	Strongly agree	Strongly agree	Strongly agree	Disagree	Agree	Agree	7	63.6	2	16.66
I approve	18	Female	Single	Nursing	I	Middle (25.001₺-60.000₺)	No	22.58	No	I don't do it	1-2 servings per day	No			No	Strongly agree	Strongly agree	Undecided	Undecided	Strongly agree	Agree	Undecided	Agree	Disagree	Disagree	Agree	Agree	Agree	Undecided	Undecided	Undecided	Disagree	Disagree	Agree	Agree	Disagree	Disagree	Undecided	6	54.5	4	33.33
I approve	18	Female	Single	Nursing	I	Middle (25.001₺-60.000₺)	No	28.34	No	I don't do it	1-2 servings per day	No			No	Agree	Agree	Agree	Undecided	Agree	Undecided	Disagree	Agree	Disagree	Disagree	Disagree	Agree	Agree	Agree	Undecided	Undecided	Disagree	Strongly disagree	Agree	Agree	Disagree	Undecided	Agree	5	45.6	3	25
I approve	21	Erkek	Single	Nursing	I	Low (25.000₺)	No	21.13	Yes	3-4 days	1-2 servings per day	No			No	Strongly agree	Strongly agree	Strongly agree	Strongly agree	Undecided	Strongly agree	Strongly agree	Strongly agree	Strongly agree	Strongly disagree	Agree	Strongly agree	Strongly agree	Agree	Strongly agree	Strongly agree	Strongly agree	Strongly agree	Strongly agree	Strongly agree	Strongly agree	Strongly agree	Strongly agree	9	81.8	0	0
I approve	19	Erkek	Single	Nursing	I	Middle (25.001₺-60.000₺)	No	18.17	No	3-4 days	1-2 servings per day	No			No	Agree	Undecided	Agree	Strongly agree	Strongly agree	Agree	Strongly agree	Agree	Undecided	Agree	Agree	Strongly agree	Strongly agree	Agree	Undecided	Agree	Strongly agree	Undecided	Agree	Undecided	Disagree	Agree	Agree	9	81.8	1	8.33
I approve	20	Erkek	Single	Nursing	I	Low (25.000₺)	No	18.82	No	1-2 days	1-2 servings per day	No			Yes	Strongly agree	Strongly agree	Strongly agree	Agree	Undecided	Undecided	Agree	Agree	Agree	Agree	Strongly agree	Strongly agree	Strongly agree	Agree	Strongly agree	Strongly agree	Strongly agree	Agree	Strongly agree	Strongly agree	Agree	Strongly agree	Strongly agree	9	81.8	0	0
I approve	20	Erkek	Single	Nursing	I	Middle (25.001₺-60.000₺)	No	24.21	Yes	1-2 days	1-2 servings per day	No			Yes	Disagree	Undecided	Disagree	Agree	Agree	Undecided	Strongly agree	Undecided	Agree	Agree	Agree	Agree	Agree	Agree	Strongly agree	Undecided	Undecided	Undecided	Undecided	Undecided	Undecided	Undecided	Undecided	7	63.6	0	0
I approve	19	Female	Single	Nursing	I	Middle (25.001₺-60.000₺)	No	24.09	Yes	I don't do it	1-2 servings per day	Yes	1 day	3 units	No	Agree	Undecided	Agree	Agree	Agree	Agree	Agree	Agree	Agree	Undecided	Undecided	Strongly agree	Strongly agree	Agree	Agree	Agree	Agree	Agree	Agree	Undecided	Undecided	Undecided	Agree	8	72.7	0	0
I approve	19	Female	Single	Nursing	I	Middle (25.001₺-60.000₺)	No	20.98	No	I don't do it	1-2 servings per day	No			No	Agree	Agree	Undecided	Undecided	Agree	Agree	Disagree	Undecided	Undecided	Undecided	Undecided	Agree	Agree	Agree	Strongly agree	Strongly agree	Agree	Agree	Strongly agree	Agree	Disagree	Undecided	Agree	4	36.4	1	8.33
I approve	29	Female	Single	Nursing	I	Middle (25.001₺-60.000₺)	No	23.71	No	1-2 days	1-2 servings per day	No			Yes	Strongly agree	Agree	Agree	Agree	Undecided	Undecided	Undecided	Disagree	Disagree	Strongly disagree	Undecided	Agree	Agree	Undecided	Undecided	Agree	Agree	Undecided	Undecided	Undecided	Disagree	Disagree	Agree	4	36.4	2	16.66
I approve	18	Erkek	Single	Nursing	I	Middle (25.001₺-60.000₺)	No	23.94	No	I don't do it	1-2 servings per day	No			No	Undecided	Agree	Agree	Undecided	Undecided	Disagree	Disagree	Disagree	Disagree	Undecided	Disagree	Disagree	Undecided	Disagree	Disagree	Disagree	Undecided	Undecided	Undecided	Disagree	Disagree	Undecided	Disagree	2	18.2	7	58.33
I approve	20	Female	Single	Nursing	I	Middle (25.001₺-60.000₺)	No	18.59	No	I don't do it	1-2 servings per day	No			Yes	Strongly agree	Strongly agree	Strongly agree	Strongly agree	Agree	Agree	Agree	Agree	Agree	Agree	Agree	Agree	Agree	Agree	Agree	Agree	Agree	Strongly disagree	Agree	Agree	Disagree	Agree	Agree	11	100	2	16.66
I approve	22	Female	Single	Nursing	IV	Low (25.000₺)	No	22.41	No	I don't do it	1-2 servings per day	No			No	Strongly agree	Strongly agree	Agree	Strongly agree	Disagree	Agree	Strongly agree	Agree	Strongly agree	Strongly agree	Strongly agree	Strongly agree	Strongly agree	Undecided	Agree	Strongly agree	Agree	Agree	Strongly agree	Disagree	Disagree	Undecided	Strongly agree	10	90.9	2	16.66
I approve	21	Female	Single	Nursing	IV	Middle (25.001₺-60.000₺)	No	29.72	Yes	I don't do it	1-2 servings per day	No			Yes	Strongly agree	Strongly agree	Strongly agree	Strongly agree	Strongly agree	Agree	Agree	Agree	Undecided	Disagree	Disagree	Strongly agree	Strongly agree	Undecided	Agree	Strongly agree	Agree	Agree	Strongly agree	Strongly agree	Disagree	Strongly agree	Agree	8	72.7	1	8.33
I approve	18	Female	Single	Nursing	I	Middle (25.001₺-60.000₺)	No	22.1	No	1-2 days	1-2 servings per day	No			No	Agree	Agree	Agree	Undecided	Undecided	Disagree	Undecided	Agree	Undecided	Agree	Agree	Strongly agree	Agree	Undecided	Agree	Agree	Undecided	Agree	Agree	Undecided	Disagree	Agree	Agree	6	54.5	1	8.33
I approve	22	Erkek	Single	Audiology	IV	Middle (25.001₺-60.000₺)	No	23.15	No	I don't do it	3-4 servings per day	No			No	Agree	Agree	Agree	Undecided	Agree	Agree	Agree	Agree	Undecided	Undecided	Undecided	Agree	Agree	Undecided	Strongly agree	Agree	Undecided	Undecided	Agree	Undecided	Disagree	Agree	Undecided	7	63.6	1	8.33
I approve	23	Female	Single	Child Development	IV	Middle (25.001₺-60.000₺)	No	23.66	No	1-2 days	1-2 servings per day	No			Yes	Agree	Agree	Agree	Agree	Agree	Agree	Undecided	Undecided	Agree	Undecided	Undecided	Agree	Agree	Agree	Agree	Undecided	Agree	Agree	Agree	Strongly agree	Undecided	Agree	Agree	7	63.6	0	0
I approve	19	Female	Single	Midwifery	II	Low (25.000₺)	No	18.93	No	3-4 days	3-4 servings per day	No			No	Strongly agree	Strongly agree	Agree	Agree	Agree	Strongly agree	Agree	Agree	Agree	Agree	Agree	Agree	Agree	Agree	Agree	Agree	Agree	Agree	Agree	Agree	Agree	Agree	Agree	11	100	0	0
I approve	25	Female	Single	Midwifery	II	Low (25.000₺)	Yes	25.95	No	3-4 days	5 more servings per day	No			Yes	Strongly agree	Strongly agree	Agree	Strongly agree	Strongly agree	Strongly agree	Strongly agree	Strongly agree	Strongly agree	Agree	Agree	Strongly agree	Strongly agree	Undecided	Strongly agree	Strongly agree	Strongly agree	Strongly agree	Strongly agree	Strongly agree	Disagree	Strongly agree	Strongly agree	11	100	1	8.33
I approve	23	Female	Single	Midwifery	II	Middle (25.001₺-60.000₺)	Yes	20.96	Yes	3-4 days	3-4 servings per day	No			Yes	Strongly agree	Strongly agree	Strongly agree	Strongly agree	Strongly agree	Strongly agree	Strongly agree	Strongly agree	Strongly agree	Strongly agree	Strongly agree	Strongly agree	Strongly agree	Strongly agree	Strongly agree	Strongly agree	Strongly agree	Strongly agree	Strongly agree	Strongly agree	Strongly agree	Strongly agree	Strongly agree	11	100	0	0
I approve	20	Female	Single	Midwifery	II	Low (25.000₺)	Yes	33.18	No	3-4 days	3-4 servings per day	Yes	1 day	4 units	Yes	Strongly agree	Strongly agree	Strongly agree	Strongly agree	Strongly agree	Strongly agree	Strongly agree	Strongly agree	Strongly agree	Strongly agree	Strongly agree	Strongly agree	Strongly agree	Strongly agree	Strongly agree	Strongly agree	Strongly agree	Strongly agree	Strongly agree	Strongly agree	Strongly agree	Strongly agree	Strongly agree	11	100	0	0
I approve	21	Female	Single	Midwifery	II	Middle (25.001₺-60.000₺)	No	18.51	No	1-2 days	1-2 servings per day	Yes		1-2 units	No	Strongly agree	Undecided	Agree	Agree	Agree	Strongly agree	Agree	Undecided	Agree	Disagree	Agree	Agree	Agree	Agree	Agree	Agree	Agree	Agree	Agree	Agree	Agree	Agree	Agree	8	72.7	0	0
I approve	23	Female	Single	Midwifery	III	Middle (25.001₺-60.000₺)	Yes	20.83	No	I don't do it	1-2 servings per day	No			No	Strongly agree	Strongly agree	Strongly agree	Strongly agree	Strongly agree	Strongly agree	Strongly agree	Agree	Agree	Agree	Disagree	Agree	Agree	Agree	Strongly agree	Strongly agree	Undecided	Agree	Agree	Agree	Agree	Undecided	Undecided	10	90.9	0	0
I approve	20	Female	Single	Midwifery	II	Middle (25.001₺-60.000₺)	Yes	26.49	No	1-2 days	1-2 servings per day	No			No	Agree	Agree	Agree	Agree	Agree	Agree	Agree	Agree	Agree	Agree	Agree	Agree	Agree	Agree	Agree	Agree	Agree	Agree	Agree	Agree	Agree	Agree	Agree	11	100	0	0
I approve	23	Female	Single	Midwifery	IV	Middle (25.001₺-60.000₺)	No	18.9	No	I don't do it	3-4 servings per day	No			Yes	Agree	Agree	Agree	Undecided	Strongly agree	Agree	Agree	Strongly agree	Agree	Agree	Undecided	Agree	Agree	Agree	Agree	Agree	Agree	Agree	Agree	Agree	Agree	Agree	Agree	9	81.8	0	0
I approve	22	Female	Single	Midwifery	IV	Middle (25.001₺-60.000₺)	No	24.61	Yes	I don't do it	1-2 servings per day	No			Yes	Strongly agree	Strongly agree	Agree	Undecided	Strongly agree	Strongly agree	Strongly agree	Strongly agree	Strongly agree	Strongly agree	Strongly agree	Agree	Strongly agree	Undecided	Strongly agree	Strongly agree	Agree	Agree	Strongly agree	Strongly agree	Undecided	Agree	Agree	10	90.9	0	0
I approve	23	Female	Single	Midwifery	IV	Middle (25.001₺-60.000₺)	No	25.39	No	1-2 days	1-2 servings per day	No			No	Strongly agree	Strongly agree	Agree	Strongly agree	Agree	Agree	Agree	Strongly agree	Agree	Agree	Agree	Agree	Agree	Agree	Agree	Agree	Undecided	Agree	Agree	Agree	Agree	Agree	Agree	11	100	0	0
I approve	25	Female	Single	Midwifery	IV	Middle (25.001₺-60.000₺)	No	27.97	Yes	I don't do it	1-2 servings per day	No			Yes	Strongly agree	Strongly agree	Agree	Strongly agree	Strongly agree	Strongly agree	Strongly agree	Strongly agree	Strongly agree	Agree	Undecided	Strongly agree	Strongly agree	Agree	Strongly agree	Strongly agree	Undecided	Strongly agree	Strongly agree	Strongly agree	Undecided	Strongly agree	Strongly agree	10	90.9	0	0
I approve	23	Female	Single	Midwifery	III	Middle (25.001₺-60.000₺)	No	28.76	No	1-2 days	1-2 servings per day	No			Yes	Agree	Undecided	Undecided	Undecided	Undecided	Agree	Agree	Strongly agree	Undecided	Disagree	Disagree	Agree	Agree	Undecided	Agree	Agree	Disagree	Disagree	Agree	Disagree	Strongly disagree	Strongly disagree	Disagree	4	36.4	6	50
I approve	25	Female	Single	Midwifery	IV	Middle (25.001₺-60.000₺)	No	18.75	No	1-2 days	5 more servings per day	No			No	Strongly agree	Agree	Strongly agree	Strongly agree	Strongly agree	Strongly agree	Strongly agree	Strongly agree	Strongly agree	Disagree	Agree	Strongly agree	Strongly agree	Strongly agree	Strongly agree	Strongly agree	Strongly agree	Strongly agree	Undecided	Strongly agree	Disagree	Strongly agree	Strongly agree	10	90.9	1	8.33
I approve	19	Erkek	Single	Speech and Language Therapy	II	Middle (25.001₺-60.000₺)	Yes	17.67	No	I don't do it	1-2 servings per day	Yes	1 day	1-2 units	Yes	Agree	Agree	Undecided	Agree	Agree	Agree	Disagree	Strongly agree	Disagree	Strongly disagree	Disagree	Agree	Undecided	Undecided	Agree	Agree	Disagree	Disagree	Undecided	Undecided	Strongly disagree	Undecided	Disagree	6	54.5	4	33.33
I approve	19	Female	Single	Speech and Language Therapy	II	Middle (25.001₺-60.000₺)	No	25.64	No	3-4 days	1-2 servings per day	No			Yes	Agree	Strongly agree	Undecided	Agree	Strongly agree	Disagree	Undecided	Agree	Disagree	Disagree	Undecided	Agree	Agree	Undecided	Agree	Agree	Agree	Disagree	Disagree	Undecided	Disagree	Disagree	Disagree	5	45.6	5	41.66
I approve	21	Female	Single	Speech and Language Therapy	II	Middle (25.001₺-60.000₺)	No	32.05	No	I don't do it	1-2 servings per day	No		1-2 units	No	Agree	Undecided	Undecided	Undecided	Undecided	Undecided	Undecided	Agree	Disagree	Disagree	Undecided	Agree	Agree	Disagree	Undecided	Agree	Agree	Agree	Agree	Undecided	Undecided	Undecided	Disagree	2	18.2	2	16.66
I approve	19	Female	Single	Speech and Language Therapy	II	Middle (25.001₺-60.000₺)	No	24.34	No	I don't do it	1-2 servings per day	No			Yes	Agree	Strongly agree	Undecided	Agree	Undecided	Strongly agree	Strongly agree	Strongly agree	Strongly agree	Disagree	Disagree	Strongly agree	Strongly agree	Strongly agree	Agree	Agree	Strongly agree	Undecided	Agree	Undecided	Disagree	Undecided	Disagree	7	63.6	2	16.66
I approve	22	Female	Single	Speech and Language Therapy	II	Middle (25.001₺-60.000₺)	No	28.37	No	5 or more days	3-4 servings per day	No			No	Agree	Agree	Agree	Undecided	Agree	Undecided	Undecided	Agree	Disagree	Disagree	Disagree	Agree	Agree	Agree	Agree	Agree	Undecided	Undecided	Agree	Undecided	Undecided	Undecided	Agree	5	45.6	0	0
I approve	23	Female	Single	Midwifery	IV	Middle (25.001₺-60.000₺)	No	20.03	No	I don't do it	5 more servings per day	No			Yes	Strongly agree	Strongly agree	Strongly agree	Strongly agree	Strongly agree	Undecided	Strongly agree	Strongly agree	Strongly agree	Strongly agree	Strongly agree	Strongly agree	Strongly agree	Strongly agree	Strongly agree	Strongly agree	Strongly agree	Strongly agree	Strongly agree	Strongly agree	Strongly agree	Strongly agree	Strongly agree	10	90.9	0	0
I approve	21	Female	Single	Speech and Language Therapy	II	Middle (25.001₺-60.000₺)	No	20.96	No	1-2 days	1-2 servings per day	No			No	Strongly agree	Strongly agree	Strongly agree	Strongly agree	Strongly agree	Strongly agree	Strongly agree	Strongly agree	Strongly agree	Strongly agree	Strongly agree	Strongly agree	Strongly agree	Strongly agree	Strongly agree	Strongly agree	Strongly agree	Strongly agree	Strongly agree	Strongly agree	Strongly agree	Strongly agree	Strongly agree	11	100	0	0
I approve	19	Female	Single	Speech and Language Therapy	II	Middle (25.001₺-60.000₺)	No	20.2	No	I don't do it	1-2 servings per day	No			Yes	Strongly agree	Strongly agree	Agree	Agree	Agree	Agree	Agree	Agree	Undecided	Agree	Agree	Agree	Agree	Agree	Strongly agree	Agree	Undecided	Agree	Strongly agree	Agree	Undecided	Agree	Agree	10	90.9	0	0
I approve	20	Female	Single	Speech and Language Therapy	II	Middle (25.001₺-60.000₺)	No	20.48	Yes	I don't do it	1-2 servings per day	No			No	Strongly agree	Strongly agree	Undecided	Agree	Agree	Strongly agree	Strongly agree	Undecided	Disagree	Disagree	Disagree	Undecided	Undecided	Undecided	Strongly agree	Undecided	Undecided	Undecided	Undecided	Agree	Disagree	Agree	Agree	6	54.5	1	8.33
I approve	20	Female	Single	Speech and Language Therapy	III	Middle (60.001₺ and above)	No	19.38	No	I don't do it	1-2 servings per day	No			No	Agree	Undecided	Undecided	Undecided	Undecided	Undecided	Agree	Agree	Disagree	Disagree	Disagree	Agree	Agree	Agree	Agree	Agree	Agree	Agree	Agree	Strongly agree	Undecided	Disagree	Undecided	3	27.3	1	8.33
I approve	21	Female	Single	Speech and Language Therapy	III	Middle (25.001₺-60.000₺)	No	20.28	No	I don't do it	1-2 servings per day	No			No	Strongly agree	Strongly agree	Agree	Agree	Strongly agree	Agree	Undecided	Strongly agree	Agree	Agree	Agree	Strongly agree	Strongly agree	Strongly agree	Strongly agree	Strongly agree	Agree	Strongly agree	Strongly agree	Strongly agree	Undecided	Agree	Agree	10	90.9	0	0
I approve	18	Erkek	Single	Physiotherapy and Rehabilitation	I	Middle (25.001₺-60.000₺)	No	16.73	Yes	I don't do it	1-2 servings per day	No			No	Strongly agree	Disagree	Agree	Agree	Undecided	Agree	Undecided	Disagree	Disagree	Undecided	Undecided	Agree	Agree	Undecided	Undecided	Undecided	Undecided	Undecided	Agree	Agree	Strongly disagree	Undecided	Undecided	4	36.4	1	8.33
I approve	21	Female	Single	Physiotherapy and Rehabilitation	III	Middle (25.001₺-60.000₺)	No	23.46	No	3-4 days	1-2 servings per day	No			No	Strongly agree	Strongly agree	Agree	Strongly agree	Strongly agree	Undecided	Agree	Agree	Undecided	Undecided	Undecided	Agree	Undecided	Undecided	Strongly agree	Agree	Agree	Disagree	Agree	Disagree	Undecided	Undecided	Disagree	7	63.6	3	25
I approve	22	Female	Single	Speech and Language Therapy	II	Low (25.000₺)	No	29.52	No	1-2 days	1-2 servings per day	No			No	Strongly agree	Undecided	Strongly agree	Disagree	Undecided	Strongly agree	Undecided	Strongly agree	Disagree	Strongly disagree	Strongly disagree	Strongly agree	Strongly agree	Undecided	Agree	Strongly agree	Agree	Undecided	Strongly agree	Agree	Strongly disagree	Agree	Agree	4	36.4	1	8.33
I approve	21	Female	Single	Physiotherapy and Rehabilitation	III	Middle (25.001₺-60.000₺)	No	22.83	Yes	3-4 days	1-2 servings per day	No			Yes	Strongly agree	Strongly agree	Strongly agree	Strongly agree	Strongly agree	Strongly agree	Strongly agree	Strongly agree	Strongly agree	Undecided	Undecided	Strongly agree	Strongly agree	Strongly agree	Strongly agree	Strongly agree	Strongly agree	Strongly agree	Strongly agree	Strongly agree	Undecided	Strongly agree	Strongly agree	9	81.8	0	0
I approve	23	Female	Single	Speech and Language Therapy	III	Middle (25.001₺-60.000₺)	No	20.2	No	1-2 days	1-2 servings per day	Yes	1 day	4 units	No	Agree	Agree	Agree	Agree	Strongly agree	Agree	Undecided	Agree	Disagree	Undecided	Disagree	Agree	Agree	Undecided	Agree	Agree	Agree	Agree	Agree	Agree	Disagree	Agree	Agree	7	63.6	1	8.33
I approve	22	Female	Single	Physiotherapy and Rehabilitation	IV	Middle (25.001₺-60.000₺)	Yes	18.75	No	1-2 days	3-4 servings per day	No			Yes	Strongly agree	Disagree	Undecided	Agree	Strongly agree	Undecided	Undecided	Undecided	Disagree	Agree	Disagree	Strongly agree	Strongly agree	Agree	Strongly agree	Agree	Undecided	Undecided	Agree	Undecided	Disagree	Undecided	Agree	4	36.4	1	8.33
I approve	21	Female	Single	Physiotherapy and Rehabilitation	IV	Middle (25.001₺-60.000₺)	Yes	17.36	No	1-2 days	1-2 servings per day	Yes	1 day	1-2 units	No	Strongly agree	Strongly agree	Agree	Agree	Agree	Strongly agree	Undecided	Agree	Undecided	Undecided	Undecided	Strongly agree	Strongly agree	Strongly agree	Strongly agree	Strongly agree	Strongly agree	Strongly agree	Strongly agree	Strongly agree	Undecided	Strongly agree	Agree	7	63.6	0	0
I approve	21	Female	Single	Physiotherapy and Rehabilitation	I	Middle (25.001₺-60.000₺)	No	23.51	No	I don't do it	1-2 servings per day	No			No	Agree	Agree	Disagree	Undecided	Undecided	Agree	Undecided	Agree	Agree	Disagree	Agree	Undecided	Agree	Undecided	Agree	Undecided	Undecided	Disagree	Undecided	Undecided	Undecided	Undecided	Disagree	6	54.5	2	16.66
I approve	21	Female	Single	Speech and Language Therapy	IV	Middle (25.001₺-60.000₺)	No	23.31	No	I don't do it	3-4 servings per day	No			Yes	Strongly agree	Strongly agree	Strongly agree	Strongly agree	Strongly agree	Strongly agree	Strongly agree	Strongly agree	Strongly agree	Strongly agree	Strongly agree	Strongly agree	Strongly agree	Strongly agree	Strongly agree	Strongly agree	Agree	Agree	Strongly agree	Agree	Undecided	Strongly agree	Agree	11	100	0	0
I approve	19	Female	Single	Physiotherapy and Rehabilitation	I	Middle (25.001₺-60.000₺)	No	18.75	No	3-4 days	1-2 servings per day	No			Yes	Strongly agree	Strongly agree	Strongly agree	Strongly agree	Agree	Agree	Strongly agree	Agree	Strongly agree	Strongly agree	Agree	Agree	Strongly agree	Undecided	Strongly agree	Strongly agree	Agree	Agree	Strongly agree	Agree	Undecided	Undecided	Agree	11	100	0	0
I approve	21	Female	Single	Physiotherapy and Rehabilitation	III	Middle (25.001₺-60.000₺)	No	24.97	No	1-2 days	1-2 servings per day	No			No	Agree	Agree	Agree	Strongly agree	Undecided	Agree	Undecided	Agree	Agree	Undecided	Agree	Strongly agree	Strongly agree	Strongly agree	Strongly agree	Strongly agree	Agree	Agree	Strongly agree	Strongly agree	Disagree	Strongly agree	Strongly agree	8	72.7	1	8.33
I approve	21	Female	Single	Physiotherapy and Rehabilitation	III	Middle (25.001₺-60.000₺)	No	20.2	Yes	3-4 days	1-2 servings per day	No			Yes	Strongly agree	Strongly agree	Agree	Agree	Strongly agree	Undecided	Undecided	Agree	Strongly agree	Disagree	Disagree	Strongly agree	Strongly agree	Undecided	Strongly agree	Strongly agree	Strongly agree	Strongly agree	Undecided	Agree	Undecided	Strongly agree	Agree	7	63.6	0	0
I approve	22	Female	Single	Speech and Language Therapy	IV	Middle (25.001₺-60.000₺)	No	18.9	Yes	1-2 days	1-2 servings per day	No			Yes	Agree	Agree	Undecided	Strongly agree	Strongly agree	Agree	Undecided	Undecided	Undecided	Undecided	Undecided	Strongly agree	Strongly agree	Strongly agree	Strongly agree	Undecided	Undecided	Agree	Strongly agree	Disagree	Strongly disagree	Undecided	Agree	5	45.6	2	16.66
I approve	19	Female	Single	Physiotherapy and Rehabilitation	I	Middle (25.001₺-60.000₺)	No	19.71	No	1-2 days	1-2 servings per day	No			No	Strongly agree	Strongly agree	Agree	Agree	Agree	Agree	Agree	Agree	Undecided	Disagree	Undecided	Strongly agree	Strongly agree	Strongly agree	Strongly agree	Strongly agree	Agree	Undecided	Strongly agree	Agree	Undecided	Agree	Agree	8	72.7	0	0
I approve	22	Female	Single	Speech and Language Therapy	IV	Middle (25.001₺-60.000₺)	No	27.13	No	1-2 days	1-2 servings per day	Yes	2 day	1-2 units	Yes	Strongly agree	Agree	Agree	Agree	Agree	Undecided	Undecided	Agree	Undecided	Disagree	Undecided	Agree	Disagree	Agree	Agree	Agree	Agree	Agree	Agree	Agree	Disagree	Agree	Agree	6	54.5	2	16.66
I approve	21	Female	Single	Physiotherapy and Rehabilitation	IV	Middle (25.001₺-60.000₺)	Yes	27.56	Yes	1-2 days	3-4 servings per day	Yes	1 day	1-2 units	No	Strongly agree	Strongly agree	Agree	Agree	Undecided	Undecided	Disagree	Agree	Undecided	Undecided	Undecided	Agree	Agree	Disagree	Strongly agree	Agree	Disagree	Undecided	Agree	Undecided	Disagree	Agree	Disagree	5	45.6	4	33.33
I approve	23	Female	Single	Speech and Language Therapy	IV	Middle (25.001₺-60.000₺)	No	22.06	No	I don't do it	5 more servings per day	No			No	Strongly agree	Strongly agree	Strongly agree	Undecided	Strongly agree	Strongly agree	Strongly agree	Strongly agree	Strongly agree	Strongly agree	Strongly agree	Strongly agree	Strongly agree	Undecided	Strongly agree	Strongly agree	Strongly agree	Strongly agree	Strongly agree	Undecided	Undecided	Undecided	Strongly agree	10	90.9	0	0
I approve	22	Female	Single	Speech and Language Therapy	III	Middle (60.001₺ and above)	No	24.45	No	3-4 days	3-4 servings per day	No			No	Agree	Agree	Agree	Agree	Agree	Agree	Agree	Agree	Agree	Agree	Agree	Agree	Agree	Agree	Strongly agree	Agree	Undecided	Undecided	Agree	Undecided	Undecided	Agree	Disagree	11	100	1	8.33
I approve	21	Female	Single	Speech and Language Therapy	III	Low (25.000₺)	No	18.59	No	1-2 days	1-2 servings per day	Yes	1 day	1-2 units	No	Strongly agree	Strongly agree	Strongly agree	Strongly agree	Agree	Strongly agree	Agree	Strongly agree	Agree	Agree	Agree	Undecided	Strongly agree	Undecided	Strongly agree	Disagree	Agree	Undecided	Strongly agree	Undecided	Disagree	Undecided	Undecided	11	100	2	16.66
I approve	29	Female	Single	Speech and Language Therapy	IV	Middle (25.001₺-60.000₺)	No	19.53	No	1-2 days	1-2 servings per day	No			Yes	Strongly agree	Strongly agree	Strongly agree	Strongly agree	Strongly agree	Strongly agree	Undecided	Agree	Undecided	Undecided	Undecided	Agree	Agree	Agree	Strongly agree	Strongly agree	Strongly agree	Agree	Strongly agree	Strongly agree	Undecided	Undecided	Undecided	7	63.6	0	0
I approve	22	Female	Single	Speech and Language Therapy	IV	Middle (25.001₺-60.000₺)	Yes	17.97	No	1-2 days	3-4 servings per day	No			Yes	Strongly agree	Undecided	Strongly agree	Strongly agree	Strongly agree	Strongly agree	Agree	Strongly agree	Agree	Undecided	Undecided	Strongly agree	Strongly agree	Undecided	Strongly agree	Strongly agree	Disagree	Undecided	Strongly agree	Disagree	Strongly disagree	Disagree	Strongly agree	8	72.7	4	33.33
I approve	21	Female	Single	Speech and Language Therapy	II	Middle (25.001₺-60.000₺)	No	28.65	No	I don't do it	3-4 servings per day	No			Yes	Agree	Agree	Agree	Agree	Undecided	Undecided	Disagree	Strongly agree	Undecided	Undecided	Undecided	Agree	Agree	Agree	Agree	Agree	Undecided	Agree	Agree	Agree	Undecided	Agree	Agree	5	45.6	0	0
I approve	20	Female	Single	Speech and Language Therapy	II	Middle (25.001₺-60.000₺)	No	19.84	No	1-2 days	1-2 servings per day	No			Yes	Strongly agree	Strongly agree	Strongly agree	Strongly agree	Strongly agree	Strongly agree	Strongly agree	Strongly agree	Strongly agree	Strongly agree	Strongly agree	Strongly agree	Strongly agree	Strongly agree	Strongly agree	Strongly agree	Strongly agree	Strongly agree	Strongly agree	Strongly agree	Strongly agree	Strongly agree	Strongly agree	11	100	0	0
I approve	21	Female	Single	Speech and Language Therapy	IV	Middle (25.001₺-60.000₺)	No	25	No	I don't do it	1-2 servings per day	No			Yes	Agree	Agree	Agree	Undecided	Agree	Disagree	Agree	Strongly agree	Undecided	Undecided	Disagree	Strongly agree	Strongly agree	Undecided	Strongly agree	Strongly agree	Disagree	Disagree	Strongly agree	Disagree	Strongly disagree	Strongly disagree	Strongly disagree	6	54.5	6	50
I approve	22	Female	Single	Midwifery	III	Middle (25.001₺-60.000₺)	Yes	19.25	No	1-2 days	3-4 servings per day	No			Yes	Strongly agree	Agree	Agree	Agree	Agree	Agree	Undecided	Undecided	Agree	Disagree	Agree	Agree	Agree	Agree	Agree	Agree	Undecided	Agree	Agree	Undecided	Agree	Agree	Agree	8	72.7	0	0
I approve	21	Female	Single	Speech and Language Therapy	IV	Middle (25.001₺-60.000₺)	No	21.97	No	I don't do it	1-2 servings per day	No			No	Strongly agree	Strongly agree	Strongly agree	Strongly agree	Strongly agree	Strongly agree	Strongly agree	Strongly agree	Disagree	Disagree	Undecided	Strongly agree	Strongly agree	Strongly agree	Strongly agree	Strongly agree	Strongly agree	Strongly agree	Strongly agree	Strongly agree	Strongly agree	Strongly agree	Strongly agree	8	72.7	0	0
I approve	20	Female	Single	Midwifery	II	Middle (25.001₺-60.000₺)	No	28.76	No	I don't do it	1-2 servings per day	No			Yes	Strongly agree	Strongly agree	Strongly agree	Strongly agree	Strongly agree	Strongly agree	Strongly agree	Strongly agree	Strongly agree	Strongly agree	Strongly agree	Strongly agree	Strongly agree	Strongly agree	Strongly agree	Strongly agree	Disagree	Strongly agree	Strongly agree	Strongly agree	Disagree	Strongly agree	Undecided	11	100	2	16.66
I approve	20	Female	Single	Speech and Language Therapy	II	Middle (25.001₺-60.000₺)	No	23.53	No	I don't do it	3-4 servings per day	Yes	2 day	1-2 units	No	Agree	Undecided	Agree	Strongly agree	Strongly agree	Strongly agree	Strongly agree	Strongly agree	Strongly agree	Strongly agree	Strongly agree	Strongly agree	Strongly agree	Strongly agree	Strongly agree	Strongly agree	Strongly agree	Strongly agree	Strongly agree	Strongly agree	Strongly agree	Strongly agree	Strongly agree	10	90.9	0	0
I approve	24	Female	Married	Speech and Language Therapy	IV	Middle (25.001₺-60.000₺)	No	19.43	No	I don't do it	1-2 servings per day	No			No	Strongly agree	Agree	Agree	Agree	Undecided	Agree	Agree	Strongly agree	Strongly agree	Agree	Agree	Strongly agree	Strongly agree	Agree	Agree	Agree	Agree	Agree	Agree	Agree	Agree	Agree	Agree	10	90.9	0	0
I approve	21	Female	Single	Speech and Language Therapy	II	Middle (25.001₺-60.000₺)	No	22.32	No	1-2 days	1-2 servings per day	No			No	Agree	Agree	Undecided	Undecided	Undecided	Agree	Undecided	Agree	Disagree	Disagree	Undecided	Agree	Agree	Agree	Agree	Agree	Agree	Agree	Agree	Agree	Disagree	Agree	Agree	4	36.4	1	8.33
I approve	19	Female	Single	Speech and Language Therapy	I	Middle (25.001₺-60.000₺)	No	22.04	No	3-4 days	1-2 servings per day	No			No	Strongly agree	Strongly agree	Strongly agree	Strongly agree	Strongly agree	Strongly disagree	Undecided	Agree	Agree	Strongly agree	Agree	Strongly agree	Strongly agree	Strongly agree	Strongly agree	Strongly agree	Strongly agree	Strongly agree	Strongly agree	Strongly agree	Strongly agree	Strongly agree	Strongly agree	9	81.8	0	0
I approve	37	Female	Married	Speech and Language Therapy	II	Middle (25.001₺-60.000₺)	No	23.53	No	1-2 days	3-4 servings per day	No	1 day	1-2 units	No	Strongly agree	Strongly agree	Agree	Undecided	Strongly agree	Agree	Agree	Agree	Agree	Agree	Agree	Strongly agree	Agree	Agree	Agree	Agree	Undecided	Agree	Agree	Agree	Agree	Agree	Agree	10	90.9	0	0
I approve	21	Female	Single	Audiology	II	Middle (25.001₺-60.000₺)	No	18.9	Yes	1-2 days	1-2 servings per day	No			No	Strongly agree	Strongly agree	Strongly agree	Strongly agree	Strongly agree	Strongly agree	Strongly agree	Strongly agree	Agree	Strongly disagree	Disagree	Strongly agree	Strongly agree	Strongly agree	Strongly agree	Strongly agree	Strongly agree	Strongly agree	Strongly agree	Strongly agree	Strongly agree	Strongly agree	Strongly agree	9	81.8	0	0
I approve	23	Female	Single	Speech and Language Therapy	II	Middle (25.001₺-60.000₺)	No	17.96	Yes	I don't do it	1-2 servings per day	Yes	1 day	1-2 units	Yes	Agree	Agree	Agree	Agree	Agree	Undecided	Undecided	Agree	Undecided	Undecided	Undecided	Agree	Agree	Undecided	Agree	Agree	Agree	Undecided	Agree	Agree	Undecided	Undecided	Undecided	6	54.5	0	0
I approve	18	Female	Single	Speech and Language Therapy	I	Middle (25.001₺-60.000₺)	No	24.77	No	I don't do it	1-2 servings per day	No			Yes	Agree	Strongly agree	Undecided	Agree	Strongly agree	Strongly agree	Undecided	Disagree	Disagree	Agree	Agree	Strongly agree	Agree	Agree	Strongly agree	Agree	Agree	Undecided	Agree	Agree	Disagree	Agree	Agree	7	63.6	1	8.33
I approve	19	Female	Single	Speech and Language Therapy	I	Middle (25.001₺-60.000₺)	No	19.53	Yes	I don't do it	1-2 servings per day	Yes	1 day	1-2 units	No	Strongly agree	Strongly agree	Strongly agree	Agree	Strongly agree	Undecided	Agree	Agree	Agree	Agree	Agree	Agree	Agree	Agree	Strongly agree	Agree	Agree	Undecided	Agree	Agree	Undecided	Undecided	Undecided	10	90.9	0	0
I approve	20	Female	Single	Speech and Language Therapy	I	Low (25.000₺)	No	19.71	No	I don't do it	1-2 servings per day	Yes	1 day	1-2 units	Yes	Strongly agree	Strongly agree	Strongly agree	Strongly agree	Strongly agree	Undecided	Strongly agree	Strongly agree	Strongly agree	Strongly disagree	Strongly agree	Undecided	Strongly agree	Undecided	Strongly agree	Undecided	Undecided	Undecided	Undecided	Undecided	Undecided	Undecided	Undecided	9	81.8	0	0
I approve	19	Female	Single	Speech and Language Therapy	I	Middle (25.001₺-60.000₺)	No	27.4	No	1-2 days	1-2 servings per day	No			Yes	Agree	Agree	Agree	Undecided	Agree	Disagree	Disagree	Agree	Disagree	Disagree	Undecided	Disagree	Strongly disagree	Undecided	Strongly agree	Disagree	Undecided	Strongly disagree	Undecided	Disagree	Strongly disagree	Disagree	Disagree	5	45.6	8	66.66
I approve	20	Female	Single	Speech and Language Therapy	I	Middle (60.001₺ and above)	No	21.83	No	3-4 days	1-2 servings per day	No			No	Strongly agree	Agree	Undecided	Strongly agree	Disagree	Undecided	Agree	Agree	Undecided	Disagree	Agree	Agree	Agree	Undecided	Strongly agree	Agree	Undecided	Disagree	Agree	Agree	Undecided	Disagree	Disagree	6	54.5	3	25
I approve	20	Female	Single	Speech and Language Therapy	I	Middle (25.001₺-60.000₺)	No	19.23	Yes	3-4 days	1-2 servings per day	No			No	Strongly agree	Strongly agree	Strongly agree	Strongly agree	Strongly agree	Strongly agree	Strongly agree	Strongly agree	Agree	Strongly agree	Agree	Strongly agree	Strongly agree	Strongly agree	Strongly agree	Strongly agree	Strongly agree	Strongly agree	Strongly agree	Agree	Strongly agree	Strongly agree	Strongly agree	11	100	0	0
I approve	20	Erkek	Single	Physiotherapy and Rehabilitation	II	Middle (25.001₺-60.000₺)	No	33.33	No	I don't do it	3-4 servings per day	Yes	2 day		No	Agree	Disagree	Undecided	Agree	Disagree	Strongly disagree	Strongly agree	Strongly agree	Undecided	Undecided	Agree	Strongly agree	Strongly agree	Strongly agree	Strongly agree	Strongly agree	Strongly agree	Strongly agree	Strongly agree	Strongly agree	Strongly agree	Undecided	Strongly agree	5	45.6	0	0
I approve	21	Erkek	Single	Physiotherapy and Rehabilitation	II	Middle (25.001₺-60.000₺)	No	33.33	No	I don't do it	1-2 servings per day	Yes	1 day	1-2 units	Yes	Undecided	Undecided	Undecided	Undecided	Undecided	Undecided	Undecided	Undecided	Undecided	Undecided	Agree	Undecided	Undecided	Undecided	Undecided	Undecided	Undecided	Undecided	Undecided	Undecided	Undecided	Undecided	Undecided	1	9.1	0	0
I approve	22	Female	Single	Physiotherapy and Rehabilitation	II	Middle (25.001₺-60.000₺)	No	22.27	No	1-2 days	1-2 servings per day	No			No	Strongly agree	Strongly agree	Agree	Strongly agree	Strongly agree	Agree	Disagree	Agree	Disagree	Disagree	Disagree	Undecided	Agree	Agree	Strongly agree	Agree	Agree	Disagree	Agree	Agree	Disagree	Agree	Agree	7	63.6	2	16.66
I approve	20	Female	Single	Physiotherapy and Rehabilitation	II	Middle (25.001₺-60.000₺)	No	22.27	No	5 or more days	1-2 servings per day	No			No	Undecided	Undecided	Agree	Agree	Undecided	Undecided	Undecided	Agree	Undecided	Disagree	Disagree	Agree	Agree	Agree	Agree	Agree	Agree	Undecided	Agree	Undecided	Disagree	Disagree	Undecided	3	27.3	2	16.66
I approve	21	Erkek	Single	Physiotherapy and Rehabilitation	II	Middle (25.001₺-60.000₺)	No	24.62	No	3-4 days	1-2 servings per day	No			Yes	Strongly agree	Strongly agree	Strongly agree	Strongly agree	Strongly agree	Strongly agree	Strongly agree	Strongly agree	Strongly agree	Strongly agree	Strongly agree	Strongly agree	Strongly agree	Strongly agree	Strongly agree	Strongly agree	Strongly agree	Strongly agree	Strongly agree	Undecided	Undecided	Strongly agree	Strongly agree	11	100	0	0
I approve	26	Female	Single	Physiotherapy and Rehabilitation	II	Middle (25.001₺-60.000₺)	No	30.11	Yes	1-2 days	1-2 servings per day	No			No	Agree	Agree	Agree	Agree	Agree	Agree	Undecided	Agree	Agree	Agree	Undecided	Agree	Agree	Agree	Agree	Agree	Agree	Agree	Agree	Undecided	Disagree	Agree	Disagree	9	81.8	2	16.66
I approve	32	Female	Single	Physiotherapy and Rehabilitation	II	Middle (25.001₺-60.000₺)	No	20.76	No	1-2 days	3-4 servings per day	Yes	1 day	1-2 units	No	Strongly agree	Strongly agree	Strongly agree	Strongly agree	Strongly agree	Strongly agree	Strongly agree	Strongly agree	Strongly agree	Strongly agree	Strongly agree	Strongly agree	Strongly agree	Strongly agree	Strongly agree	Strongly agree	Strongly agree	Strongly agree	Strongly agree	Strongly agree	Strongly agree	Strongly agree	Strongly agree	11	100	0	0
I approve	20	Female	Single	Physiotherapy and Rehabilitation	II	Middle (25.001₺-60.000₺)	No	17.19	No	I don't do it	3-4 servings per day	No			Yes	Strongly agree	Strongly agree	Agree	Agree	Strongly agree	Agree	Undecided	Strongly agree	Undecided	Undecided	Undecided	Strongly agree	Agree	Undecided	Agree	Agree	Undecided	Agree	Agree	Agree	Undecided	Agree	Agree	7	63.6	0	0
I approve	20	Female	Single	Physiotherapy and Rehabilitation	II	Middle (25.001₺-60.000₺)	No	18.78	No	I don't do it	1-2 servings per day	No			Yes	Strongly agree	Strongly agree	Strongly agree	Undecided	Strongly agree	Strongly agree	Disagree	Undecided	Undecided	Agree	Undecided	Strongly agree	Strongly agree	Strongly agree	Strongly agree	Strongly agree	Undecided	Undecided	Strongly agree	Undecided	Strongly disagree	Strongly agree	Strongly agree	6	54.5	1	8.33
I approve	27	Female	Single	Physiotherapy and Rehabilitation	II	Middle (25.001₺-60.000₺)	No	27.68	No	I don't do it	1-2 servings per day	No			No	Agree	Agree	Agree	Disagree	Undecided	Disagree	Disagree	Disagree	Undecided	Disagree	Undecided	Agree	Agree	Agree	Agree	Undecided	Agree	Agree	Undecided	Undecided	Disagree	Agree	Agree	3	27.3	1	8.33
I approve	25	Female	Single	Physiotherapy and Rehabilitation	II	Low (25.000₺)	No	17.96	No	1-2 days	1-2 servings per day	No			Yes	Agree	Agree	Agree	Agree	Agree	Agree	Agree	Agree	Agree	Agree	Agree	Agree	Agree	Agree	Agree	Agree	Agree	Agree	Agree	Agree	Agree	Agree	Agree	11	100	0	0
I approve	22	Female	Single	Physiotherapy and Rehabilitation	II	Middle (60.001₺ and above)	Yes	23.05	No	1-2 days	1-2 servings per day	Yes	1 day	1-2 units	Yes	Strongly agree	Undecided	Agree	Undecided	Agree	Strongly agree	Agree	Disagree	Undecided	Disagree	Undecided	Undecided	Undecided	Undecided	Agree	Agree	Agree	Disagree	Undecided	Undecided	Undecided	Undecided	Agree	5	45.6	1	8.33
I approve	21	Female	Single	Physiotherapy and Rehabilitation	III	Middle (25.001₺-60.000₺)	No	29.3	No	1-2 days	1-2 servings per day	No			No	Agree	Agree	Undecided	Agree	Agree	Undecided	Undecided	Disagree	Disagree	Disagree	Disagree	Disagree	Agree	Undecided	Undecided	Undecided	Disagree	Disagree	Undecided	Undecided	Disagree	Undecided	Agree	4	36.4	4	33.33
I approve	21	Female	Single	Physiotherapy and Rehabilitation	II	Middle (25.001₺-60.000₺)	No	18.75	No	I don't do it	3-4 servings per day	No			No	Agree	Agree	Agree	Agree	Agree	Agree	Agree	Undecided	Agree	Undecided	Agree	Agree	Agree	Agree	Agree	Agree	Agree	Agree	Agree	Agree	Agree	Agree	Strongly agree	9	81.8	0	0
I approve	21	Erkek	Single	Physiotherapy and Rehabilitation	II	Middle (60.001₺ and above)	Yes	16.79	No	3-4 days	1-2 servings per day	Yes	1 day	1-2 units	Yes	Strongly agree	Undecided	Strongly agree	Strongly agree	Agree	Agree	Strongly agree	Agree	Agree	Agree	Agree	Agree	Agree	Agree	Agree	Strongly agree	Strongly agree	Agree	Strongly agree	Undecided	Agree	Agree	Agree	10	90.9	0	0
I approve	21	Erkek	Single	Physiotherapy and Rehabilitation	II	Middle (25.001₺-60.000₺)	No	21.95	No	3-4 days	1-2 servings per day	No			No	Agree	Agree	Undecided	Disagree	Disagree	Agree	Disagree	Agree	Disagree	Disagree	Agree	Agree	Agree	Disagree	Agree	Agree	Agree	Undecided	Agree	Agree	Disagree	Disagree	Disagree	5	45.6	4	33.33
I approve	20	Female	Single	Physiotherapy and Rehabilitation	II	Middle (25.001₺-60.000₺)	No	21.3	Yes	5 or more days	5 more servings per day	No			Yes	Strongly agree	Strongly agree	Strongly agree	Strongly agree	Strongly agree	Agree	Agree	Strongly agree	Agree	Disagree	Undecided	Agree	Strongly agree	Undecided	Strongly agree	Agree	Disagree	Undecided	Strongly agree	Agree	Undecided	Strongly agree	Undecided	9	81.8	1	8.33
I approve	19	Female	Single	Physiotherapy and Rehabilitation	II	Middle (25.001₺-60.000₺)	No	25.1	No	1-2 days	3-4 servings per day	No			Yes	Strongly agree	Strongly agree	Strongly agree	Strongly agree	Strongly agree	Strongly agree	Undecided	Agree	Undecided	Agree	Undecided	Strongly agree	Strongly agree	Agree	Agree	Agree	Agree	Agree	Agree	Agree	Undecided	Undecided	Strongly agree	8	72.7	0	0
I approve	20p	Erkek	Single	Physiotherapy and Rehabilitation	II	Middle (25.001₺-60.000₺)	No	22.16	Yes	I don't do it	1-2 servings per day	Yes	1 day	1-2 units	No	Strongly agree	Strongly agree	Undecided	Agree	Undecided	Strongly agree	Agree	Disagree	Undecided	Undecided	Undecided	Agree	Agree	Agree	Agree	Strongly agree	Strongly agree	Agree	Agree	Agree	Undecided	Agree	Undecided	5	45.6	0	0
I approve	19	Female	Single	Nutrition and Dietetics	I	Middle (25.001₺-60.000₺)	No	19.92	No	I don't do it	1-2 servings per day	No			Yes	Agree	Agree	Agree	Agree	Agree	Agree	Undecided	Agree	Undecided	Agree	Agree	Agree	Agree	Agree	Agree	Agree	Undecided	Agree	Agree	Agree	Undecided	Agree	Agree	9	81.8	0	0
I approve	23	Female	Single	Nutrition and Dietetics	IV	Middle (60.001₺ and above)	No	19.53	Yes	3-4 days	3-4 servings per day	No			Yes	Strongly agree	Strongly agree	Strongly agree	Strongly agree	Strongly agree	Strongly agree	Strongly agree	Strongly agree	Strongly agree	Undecided	Agree	Strongly agree	Strongly agree	Strongly agree	Strongly agree	Strongly agree	Agree	Strongly agree	Strongly agree	Strongly agree	Strongly agree	Strongly agree	Strongly agree	10	90.9	0	0
I approve	21	Female	Single	Moleküler biyoloji ve genetik/Nutrition and Dietetics(çap)	III	Middle (25.001₺-60.000₺)	Yes	19.81	No	1-2 days	1-2 servings per day	No			No	Strongly agree	Strongly agree	Agree	Strongly agree	Undecided	Agree	Agree	Agree	Agree	Undecided	Agree	Strongly agree	Strongly agree	Undecided	Agree	Agree	Agree	Agree	Agree	Agree	Undecided	Undecided	Agree	9	81.8	0	0
I approve	23	Female	Single	Nutrition and Dietetics	IV	Middle (60.001₺ and above)	No	19.81	No	I don't do it	1-2 servings per day	No			No	Agree	Agree	Agree	Agree	Strongly agree	Strongly agree	Disagree	Agree	Undecided	Disagree	Disagree	Strongly agree	Agree	Agree	Agree	Undecided	Agree	Agree	Agree	Agree	Disagree	Agree	Agree	7	63.6	1	8.33
I approve	21	Erkek	Single	Physiotherapy and Rehabilitation	III	Middle (25.001₺-60.000₺)	No	25.47	Yes	3-4 days	1-2 servings per day	Yes	1 day	1-2 units	No	Strongly agree	Strongly agree	Strongly agree	Agree	Strongly agree	Strongly agree	Strongly agree	Strongly disagree	Undecided	Strongly disagree	Undecided	Strongly agree	Undecided	Agree	Undecided	Strongly agree	Undecided	Agree	Undecided	Undecided	Strongly agree	Strongly agree	Agree	7	63.6	0	0
I approve	18	Female	Single	Nutrition and Dietetics	I	Middle (25.001₺-60.000₺)	No	24.24	No	3-4 days	1-2 servings per day	No			Yes	Agree	Agree	Strongly agree	Undecided	Agree	Undecided	Agree	Undecided	Agree	Undecided	Agree	Disagree	Agree	Agree	Undecided	Agree	Agree	Agree	Undecided	Agree	Undecided	Strongly agree	Undecided	7	63.6	1	8.33
I approve	35	Female	Single	Nutrition and Dietetics	III	Low (25.000₺)	No	21.48	No	I don't do it	5 more servings per day	No			Yes	Strongly agree	Strongly agree	Agree	Strongly agree	Strongly agree	Strongly agree	Strongly agree	Strongly agree	Strongly agree	Agree	Strongly agree	Strongly agree	Undecided	Undecided	Strongly agree	Undecided	Strongly disagree	Undecided	Undecided	Agree	Disagree	Disagree	Agree	11	100	3	25
I approve	19	Female	Single	Nutrition and Dietetics	I	Middle (25.001₺-60.000₺)	No	20.2	No	1-2 days	1-2 servings per day	No			Yes	Strongly agree	Strongly agree	Agree	Undecided	Strongly agree	Strongly agree	Agree	Strongly agree	Strongly agree	Disagree	Agree	Strongly agree	Strongly agree	Strongly agree	Agree	Strongly agree	Agree	Agree	Agree	Strongly agree	Undecided	Agree	Agree	9	81.8	0	0
I approve	19	Female	Single	Nutrition and Dietetics	II	Middle (25.001₺-60.000₺)	No	19.72	No	I don't do it	1-2 servings per day	No			Yes	Undecided	Undecided	Undecided	Undecided	Undecided	Undecided	Undecided	Undecided	Undecided	Undecided	Undecided	Undecided	Undecided	Undecided	Undecided	Undecided	Undecided	Undecided	Undecided	Undecided	Undecided	Undecided	Undecided	0	0	0	0
I approve	20	Female	Single	Nutrition and Dietetics	I	Middle (25.001₺-60.000₺)	No	27.22	No	I don't do it	3-4 servings per day	No			Yes	Agree	Agree	Undecided	Undecided	Agree	Undecided	Undecided	Agree	Undecided	Undecided	Undecided	Undecided	Undecided	Undecided	Undecided	Undecided	Undecided	Undecided	Undecided	Undecided	Undecided	Undecided	Undecided	4	36.4	0	0
I approve	18	Female	Single	Nutrition and Dietetics	I	Low (25.000₺)	No	22.94	No	3-4 days	1-2 servings per day	No			Yes	Strongly agree	Agree	Agree	Agree	Undecided	Undecided	Disagree	Undecided	Disagree	Disagree	Disagree	Disagree	Agree	Disagree	Agree	Undecided	Undecided	Disagree	Agree	Strongly agree	Undecided	Agree	Agree	4	36.4	3	25
I approve	21	Female	Single	Physiotherapy and Rehabilitation	II	Middle (25.001₺-60.000₺)	No	24.09	Yes	I don't do it	1-2 servings per day	Yes	1 day	1-2 units	No	Agree	Undecided	Undecided	Strongly agree	Undecided	Disagree	Disagree	Agree	Disagree	Undecided	Disagree	Agree	Agree	Undecided	Agree	Agree	Disagree	Agree	Agree	Agree	Agree	Disagree	Agree	3	27.3	2	16.66
I approve	19	Female	Single	Nutrition and Dietetics	I	Middle (25.001₺-60.000₺)	No	18.29	No	I don't do it	5 more servings per day	No			Yes	Strongly agree	Strongly agree	Strongly agree	Disagree	Strongly agree	Strongly agree	Strongly agree	Agree	Agree	Agree	Agree	Strongly agree	Strongly agree	Strongly agree	Strongly agree	Strongly agree	Agree	Undecided	Strongly agree	Strongly agree	Disagree	Agree	Agree	10	90.9	1	8.33
I approve	32	Erkek	Single	Physiotherapy and Rehabilitation	III	Low (25.000₺)	Yes	32.53	No	1-2 days	3-4 servings per day	No			No	Strongly disagree	Strongly disagree	Strongly disagree	Strongly disagree	Disagree	Strongly disagree	Strongly disagree	Undecided	Undecided	Strongly agree	Undecided	Undecided	Undecided	Undecided	Undecided	Undecided	Undecided	Undecided	Undecided	Undecided	Undecided	Undecided	Disagree	1	9.1	1	8.33
I approve	19	Female	Single	Nutrition and Dietetics	I	Middle (25.001₺-60.000₺)	No	23.73	No	I don't do it	1-2 servings per day	No			No	Agree	Agree	Agree	Disagree	Strongly agree	Undecided	Disagree	Undecided	Agree	Disagree	Agree	Strongly agree	Agree	Strongly agree	Disagree	Agree	Undecided	Undecided	Undecided	Agree	Disagree	Disagree	Agree	6	54.5	3	25
I approve	23	Female	Single	Physiotherapy and Rehabilitation	II	Middle (25.001₺-60.000₺)	No	18.65	No	1-2 days	3-4 servings per day	No			No	Strongly agree	Strongly agree	Agree	Agree	Agree	Agree	Agree	Agree	Agree	Agree	Agree	Strongly agree	Strongly agree	Agree	Agree	Strongly agree	Disagree	Undecided	Agree	Agree	Undecided	Agree	Agree	11	100	1	8.33
I approve	21	Female	Single	Physiotherapy and Rehabilitation	II	Low (25.000₺)	No	18.65	Yes	3-4 days	1-2 servings per day	Yes	1 day	1-2 units	No	Strongly agree	Agree	Agree	Agree	Agree	Strongly agree	Agree	Agree	Disagree	Disagree	Undecided	Strongly agree	Strongly agree	Undecided	Undecided	Strongly agree	Agree	Agree	Strongly agree	Strongly agree	Agree	Agree	Strongly agree	8	72.7	0	0
I approve	18	Female	Single	Nutrition and Dietetics	I	Middle (25.001₺-60.000₺)	No	32.44	Yes	I don't do it	3-4 servings per day	Yes	4 day	1-2 units	No	Undecided	Undecided	Undecided	Undecided	Agree	Undecided	Undecided	Disagree	Undecided	Disagree	Disagree	Agree	Undecided	Undecided	Undecided	Undecided	Disagree	Disagree	Agree	Undecided	Disagree	Disagree	Disagree	1	9.1	5	41.66
I approve	19	Female	Single	Nutrition and Dietetics	I	Middle (25.001₺-60.000₺)	No	29.03	Yes	I don't do it	1-2 servings per day	No			Yes	Agree	Agree	Undecided	Undecided	Agree	Undecided	Disagree	Agree	Disagree	Disagree	Undecided	Agree	Agree	Undecided	Strongly agree	Agree	Disagree	Disagree	Agree	Undecided	Disagree	Disagree	Undecided	4	36.4	4	33.33
I approve	20	Female	Single	Physiotherapy and Rehabilitation	II	Low (25.000₺)	No	18.78	Yes	I don't do it	1-2 servings per day	Yes	1 day	3 units	No	Strongly agree	Strongly agree	Undecided	Strongly agree	Strongly agree	Strongly agree	Strongly agree	Strongly agree	Undecided	Agree	Strongly agree	Strongly agree	Strongly agree	Undecided	Strongly agree	Strongly agree	Strongly agree	Strongly agree	Strongly agree	Strongly agree	Disagree	Strongly agree	Strongly agree	9	81.8	1	8.33
I approve	19	Female	Single	Physiotherapy and Rehabilitation	I	Middle (25.001₺-60.000₺)	No	19.33	No	1-2 days	1-2 servings per day	No	1 day		No	Strongly agree	Strongly agree	Agree	Strongly agree	Agree	Agree	Strongly agree	Agree	Undecided	Agree	Agree	Strongly agree	Agree	Agree	Strongly agree	Strongly agree	Strongly agree	Undecided	Strongly agree	Strongly agree	Disagree	Agree	Agree	10	90.9	1	8.33
I approve	17	Female	Single	Nutrition and Dietetics	I	Middle (25.001₺-60.000₺)	No	19.95	No	1-2 days	3-4 servings per day	No			No	Strongly agree	Strongly agree	Strongly agree	Strongly agree	Strongly agree	Strongly agree	Strongly agree	Undecided	Agree	Undecided	Agree	Agree	Strongly agree	Agree	Strongly agree	Strongly agree	Agree	Agree	Agree	Strongly agree	Undecided	Undecided	Strongly agree	9	81.8	0	0
I approve	19	Female	Single	Nutrition and Dietetics	II	Middle (25.001₺-60.000₺)	No	22.35	No	I don't do it	1-2 servings per day	No			No	Agree	Agree	Agree	Undecided	Undecided	Strongly agree	Agree	Strongly agree	Agree	Agree	Agree	Strongly agree	Agree	Agree	Agree	Agree	Undecided	Agree	Undecided	Undecided	Undecided	Undecided	Agree	9	81.8	0	0
I approve	23	Female	Single	Nutrition and Dietetics	IV	Middle (25.001₺-60.000₺)	Yes	26.04	No	5 or more days	5 more servings per day	No			Yes	Agree	Agree	Agree	Agree	Undecided	Agree	Disagree	Undecided	Undecided	Disagree	Undecided	Agree	Agree	Agree	Undecided	Agree	Undecided	Undecided	Undecided	Undecided	Undecided	Undecided	Undecided	5	45.6	0	0
I approve	21	Female	Single	Physiotherapy and Rehabilitation	II	Middle (25.001₺-60.000₺)	No	29.03	Yes	I don't do it	1-2 servings per day	No			No	Strongly agree	Strongly agree	Agree	Undecided	Undecided	Agree	Undecided	Undecided	Agree	Disagree	Agree	Strongly agree	Strongly agree	Strongly agree	Strongly agree	Agree	Agree	Strongly agree	Undecided	Disagree	Undecided	Disagree	Disagree	6	54.5	3	25
I approve	23	Female	Single	Physiotherapy and Rehabilitation	II	Middle (25.001₺-60.000₺)	No	26.93	No	1-2 days	3-4 servings per day	No			Yes	Agree	Undecided	Undecided	Agree	Agree	Agree	Undecided	Agree	Agree	Undecided	Agree	Agree	Agree	Agree	Agree	Agree	Undecided	Disagree	Agree	Undecided	Strongly disagree	Agree	Agree	7	63.6	2	16.66
I approve	19	Female	Single	Physiotherapy and Rehabilitation	II	Middle (25.001₺-60.000₺)	No	19.28	No	I don't do it	1-2 servings per day	No			No	Strongly agree	Strongly agree	Agree	Agree	Agree	Agree	Agree	Agree	Agree	Undecided	Agree	Undecided	Agree	Agree	Agree	Agree	Disagree	Disagree	Agree	Undecided	Disagree	Undecided	Undecided	10	90.9	3	25
I approve	19	Female	Single	Physiotherapy and Rehabilitation	II	Middle (25.001₺-60.000₺)	No	19.81	Yes	3-4 days	1-2 servings per day	No			No	Strongly agree	Strongly agree	Strongly agree	Strongly agree	Undecided	Strongly agree	Agree	Strongly agree	Strongly agree	Undecided	Agree	Strongly agree	Strongly agree	Undecided	Agree	Strongly agree	Undecided	Undecided	Strongly agree	Undecided	Disagree	Agree	Agree	9	81.8	1	8.33
I approve	21	Female	Single	Nutrition and Dietetics	IV	Middle (25.001₺-60.000₺)	No	18.78	No	1-2 days	3-4 servings per day	No			No	Strongly agree	Strongly agree	Agree	Agree	Strongly agree	Agree	Strongly agree	Agree	Undecided	Undecided	Strongly agree	Strongly agree	Strongly agree	Strongly agree	Strongly agree	Strongly agree	Strongly agree	Strongly agree	Agree	Strongly agree	Undecided	Strongly agree	Strongly agree	9	81.8	0	0
I approve	20	Erkek	Single	Physiotherapy and Rehabilitation	II	Middle (25.001₺-60.000₺)	No	27.34	Yes	I don't do it	1-2 servings per day	No			Yes	Strongly agree	Strongly agree	Agree	Undecided	Agree	Undecided	Agree	Undecided	Undecided	Agree	Undecided	Agree	Agree	Agree	Agree	Agree	Undecided	Agree	Agree	Agree	Agree	Agree	Agree	6	54.5	0	0
I approve	20	Female	Single	Physiotherapy and Rehabilitation	II	Low (25.000₺)	No	27.68	No	I don't do it	1-2 servings per day	No			No	Agree	Agree	Undecided	Undecided	Undecided	Strongly agree	Strongly agree	Agree	Undecided	Undecided	Undecided	Agree	Agree	Agree	Agree	Undecided	Undecided	Undecided	Undecided	Undecided	Disagree	Disagree	Undecided	5	45.6	2	16.66
I approve	21	Female	Single	Nutrition and Dietetics	III	Middle (25.001₺-60.000₺)	No	19.72	No	1-2 days	1-2 servings per day	No			Yes	Strongly agree	Strongly agree	Strongly agree	Strongly agree	Undecided	Strongly agree	Undecided	Strongly agree	Undecided	Agree	Undecided	Agree	Agree	Agree	Strongly agree	Disagree	Agree	Agree	Agree	Agree	Undecided	Disagree	Agree	7	63.6	2	16.66
I approve	20	Female	Single	Nutrition and Dietetics	III	Middle (25.001₺-60.000₺)	No	19.1	No	3-4 days	5 more servings per day	No			Yes	Strongly agree	Strongly agree	Strongly agree	Agree	Strongly agree	Agree	Strongly agree	Strongly agree	Agree	Strongly agree	Strongly agree	Strongly agree	Strongly agree	Strongly agree	Strongly agree	Agree	Undecided	Undecided	Strongly agree	Strongly agree	Undecided	Disagree	Strongly agree	11	100	1	8.33
I approve	20	Female	Single	Physiotherapy and Rehabilitation	II	Middle (25.001₺-60.000₺)	No	25.71	Yes	3-4 days	1-2 servings per day	No			Yes	Agree	Agree	Undecided	Undecided	Undecided	Strongly agree	Agree	Undecided	Undecided	Undecided	Undecided	Strongly agree	Strongly agree	Agree	Strongly agree	Agree	Strongly agree	Agree	Strongly agree	Strongly agree	Undecided	Agree	Agree	4	36.4	0	0
I approve	20	Female	Single	Physiotherapy and Rehabilitation	II	Middle (25.001₺-60.000₺)	No	18.9	No	1-2 days	1-2 servings per day	No			No	Strongly agree	Strongly agree	Strongly agree	Undecided	Strongly agree	Undecided	Agree	Agree	Agree	Disagree	Agree	Agree	Agree	Agree	Agree	Agree	Disagree	Undecided	Agree	Disagree	Disagree	Disagree	Disagree	8	72.7	5	41.66
I approve	19	Erkek	Single	Physiotherapy and Rehabilitation	II	Low (25.000₺)	No	20.86	No	1-2 days	3-4 servings per day	No			No	Strongly agree	Undecided	Agree	Agree	Agree	Undecided	Agree	Agree	Strongly agree	Agree	Agree	Undecided	Agree	Agree	Strongly agree	Agree	Agree	Disagree	Agree	Undecided	Disagree	Agree	Disagree	9	81.8	3	25
I approve	21	Female	Single	Physiotherapy and Rehabilitation	II	Middle (25.001₺-60.000₺)	No	20.83	Yes	I don't do it	1-2 servings per day	Yes	2 day	4 units	No	Agree	Agree	Agree	Agree	Agree	Agree	Agree	Agree	Agree	Agree	Agree	Agree	Agree	Agree	Agree	Agree	Agree	Agree	Agree	Agree	Agree	Agree	Agree	11	100	0	0
I approve	23	Female	Single	Physiotherapy and Rehabilitation	II	Middle (25.001₺-60.000₺)	No	22.58	No	3-4 days	1-2 servings per day	No			No	Agree	Agree	Agree	Undecided	Strongly agree	Undecided	Undecided	Undecided	Agree	Undecided	Agree	Undecided	Agree	Undecided	Agree	Undecided	Agree	Disagree	Undecided	Undecided	Disagree	Disagree	Agree	6	54.5	3	25
I approve	21	Erkek	Single	Physiotherapy and Rehabilitation	II	Low (25.000₺)	No	25.66	No	1-2 days	1-2 servings per day	No			Yes	Strongly agree	Strongly agree	Strongly agree	Strongly agree	Strongly agree	Strongly agree	Strongly agree	Strongly agree	Agree	Agree	Agree	Strongly agree	Strongly agree	Strongly agree	Strongly agree	Strongly agree	Strongly agree	Agree	Agree	Agree	Undecided	Strongly agree	Undecided	11	100	0	0
I approve	18	Erkek	Single	Nutrition and Dietetics	I	Middle (25.001₺-60.000₺)	No	27.68	Yes	3-4 days	3-4 servings per day	Yes	1 day		Yes	Strongly agree	Agree	Agree	Strongly agree	Strongly agree	Undecided	Strongly agree	Strongly disagree	Agree	Disagree	Agree	Agree	Strongly agree	Agree	Undecided	Agree	Undecided	Undecided	Agree	Undecided	Disagree	Undecided	Undecided	8	72.7	1	8.33
I approve	38	Female	Single	Physiotherapy and Rehabilitation	II	Middle (60.001₺ and above)	No	15.63	No	3-4 days	3-4 servings per day	No			No	Strongly agree	Disagree	Agree	Strongly agree	Strongly agree	Strongly agree	Strongly agree	Agree	Agree	Disagree	Strongly agree	Strongly agree	Strongly agree	Agree	Agree	Agree	Agree	Agree	Agree	Agree	Disagree	Agree	Agree	9	81.8	1	8.33
I approve	22	Female	Single	Occupational therapy	III	Middle (25.001₺-60.000₺)	No	20.57	No	I don't do it	1-2 servings per day	No			Yes	Strongly agree	Strongly agree	Agree	Agree	Undecided	Agree	Undecided	Strongly agree	Agree	Agree	Agree	Strongly agree	Strongly agree	Strongly agree	Strongly agree	Strongly agree	Agree	Agree	Strongly agree	Agree	Undecided	Agree	Agree	9	81.8	0	0
I approve	18	Female	Single	Nutrition and Dietetics	I	Low (25.000₺)	No	21.51	No	I don't do it	1-2 servings per day	No			No	Agree	Agree	Agree	Agree	Agree	Undecided	Strongly agree	Disagree	Undecided	Disagree	Disagree	Disagree	Agree	Undecided	Agree	Agree	Agree	Disagree	Undecided	Undecided	Disagree	Disagree	Undecided	6	54.5	4	33.33
I approve	20	Female	Single	Nursing	I	Middle (25.001₺-60.000₺)	No	17.63	No	I don't do it	1-2 servings per day	No			No	Strongly agree	Strongly agree	Undecided	Undecided	Agree	Undecided	Agree	Undecided	Agree	Disagree	Agree	Agree	Agree	Undecided	Undecided	Agree	Undecided	Disagree	Agree	Undecided	Disagree	Disagree	Disagree	6	54.5	4	33.33
I approve	18	Female	Single	Nursing	I	Middle (25.001₺-60.000₺)	No	25.14	No	I don't do it	1-2 servings per day	No			Yes	Strongly agree	Agree	Agree	Agree	Agree	Undecided	Undecided	Agree	Agree	Agree	Agree	Agree	Agree	Agree	Agree	Agree	Agree	Undecided	Agree	Undecided	Disagree	Undecided	Agree	9	81.8	1	8.33
I approve	18	Female	Single	Nursing	I	Middle (25.001₺-60.000₺)	No	28.89	No	1-2 days	1-2 servings per day	No			No	Agree	Agree	Undecided	Agree	Agree	Undecided	Undecided	Disagree	Disagree	Undecided	Disagree	Agree	Disagree	Disagree	Disagree	Disagree	Disagree	Disagree	Disagree	Disagree	Disagree	Disagree	Disagree	4	36.4	11	91.66
I approve	20	Erkek	Single	Nursing	I	Middle (25.001₺-60.000₺)	No	24.86	Yes	3-4 days	3-4 servings per day	No			Yes	Strongly agree	Agree	Agree	Agree	Agree	Undecided	Undecided	Agree	Agree	Agree	Agree	Agree	Agree	Undecided	Agree	Agree	Agree	Agree	Agree	Agree	Undecided	Agree	Agree	9	81.8	0	0
I approve	20	Female	Single	Nursing	I	Middle (25.001₺-60.000₺)	No	23.15	No	1-2 days	1-2 servings per day	No			No	Strongly agree	Strongly agree	Undecided	Undecided	Undecided	Agree	Agree	Disagree	Undecided	Undecided	Undecided	Strongly agree	Agree	Agree	Undecided	Undecided	Undecided	Undecided	Agree	Agree	Disagree	Undecided	Undecided	4	36.4	1	8.33
I approve	20	Female	Single	Nursing	I	Middle (25.001₺-60.000₺)	No	30.11	No	1-2 days	1-2 servings per day	No			Yes	Strongly agree	Agree	Strongly agree	Agree	Undecided	Agree	Disagree	Agree	Agree	Disagree	Agree	Strongly agree	Agree	Agree	Agree	Agree	Agree	Agree	Agree	Agree	Disagree	Agree	Agree	8	72.7	1	8.33
I approve	20	Female	Single	Nursing	I	Middle (25.001₺-60.000₺)	No	25.24	No	I don't do it	1-2 servings per day	No			No	Agree	Agree	Agree	Agree	Agree	Agree	Agree	Undecided	Undecided	Undecided	Undecided	Strongly agree	Strongly agree	Strongly agree	Agree	Agree	Agree	Agree	Agree	Agree	Undecided	Agree	Agree	7	63.6	0	0
I approve	20	Female	Single	Nursing	I	Middle (25.001₺-60.000₺)	No	19.1	No	1-2 days	1-2 servings per day	No			Yes	Strongly agree	Strongly agree	Agree	Agree	Agree	Undecided	Agree	Agree	Agree	Disagree	Undecided	Agree	Agree	Undecided	Agree	Agree	Undecided	Agree	Agree	Undecided	Undecided	Undecided	Undecided	8	72.7	0	0
I approve	20	Female	Single	Nursing	I	Middle (25.001₺-60.000₺)	No	27.45	No	1-2 days	1-2 servings per day	No			Yes	Strongly agree	Strongly agree	Agree	Undecided	Agree	Undecided	Undecided	Agree	Undecided	Disagree	Undecided	Agree	Agree	Agree	Agree	Agree	Agree	Undecided	Agree	Disagree	Undecided	Undecided	Disagree	5	45.6	2	16.66
I approve	24	Female	Single	Occupational therapy	IV	Middle (25.001₺-60.000₺)	Yes	24.98	No	1-2 days	1-2 servings per day	No			Yes	Agree	Agree	Agree	Agree	Agree	Agree	Undecided	Strongly agree	Undecided	Agree	Undecided	Agree	Agree	Undecided	Strongly agree	Agree	Undecided	Undecided	Agree	Agree	Undecided	Disagree	Disagree	8	72.7	2	16.66
I approve	19	Female	Single	Nursing	I	Middle (25.001₺-60.000₺)	No	24.22	Yes	I don't do it	1-2 servings per day	Yes	1 day	1-2 units	Yes	Agree	Agree	Agree	Agree	Agree	Undecided	Undecided	Disagree	Agree	Agree	Agree	Disagree	Agree	Agree	Strongly agree	Undecided	Undecided	Strongly disagree	Undecided	Undecided	Undecided	Undecided	Undecided	8	72.7	2	16.66
I approve	20	Female	Single	Nursing	III	Middle (25.001₺-60.000₺)	Yes	18.14	No	1-2 days	1-2 servings per day	No			Yes	Strongly agree	Agree	Undecided	Agree	Undecided	Strongly agree	Strongly agree	Undecided	Agree	Strongly disagree	Disagree	Disagree	Strongly agree	Disagree	Strongly agree	Agree	Undecided	Strongly disagree	Strongly agree	Undecided	Undecided	Disagree	Agree	6	54.5	4	33.33
I approve	20	Female	Single	Nursing	I	Middle (25.001₺-60.000₺)	No	19.38	No	1-2 days	1-2 servings per day	No			No	Strongly agree	Agree	Undecided	Strongly agree	Strongly agree	Agree	Agree	Disagree	Disagree	Disagree	Agree	Strongly agree	Agree	Agree	Agree	Agree	Undecided	Agree	Agree	Agree	Disagree	Disagree	Disagree	7	63.6	3	25
I approve	21	Female	Single	Nursing	III	Middle (25.001₺-60.000₺)	No	24.98	Yes	I don't do it	1-2 servings per day	No			Yes	Strongly agree	Strongly agree	Strongly agree	Strongly agree	Strongly agree	Strongly agree	Strongly agree	Strongly agree	Strongly agree	Strongly agree	Strongly agree	Strongly agree	Strongly agree	Strongly agree	Strongly agree	Strongly agree	Strongly agree	Strongly agree	Strongly agree	Strongly agree	Strongly agree	Strongly agree	Strongly agree	11	100	0	0
I approve	23	Erkek	Single	Nursing	I	Low (25.000₺)	No	25.26	No	1-2 days	1-2 servings per day	No			No	Strongly agree	Strongly agree	Agree	Strongly agree	Undecided	Disagree	Strongly agree	Agree	Undecided	Strongly agree	Undecided	Disagree	Undecided	Undecided	Agree	Undecided	Undecided	Disagree	Agree	Undecided	Undecided	Undecided	Undecided	7	63.6	2	16.66
I approve	21	Female	Single	Nursing	III	Middle (25.001₺-60.000₺)	No	16.8	No	I don't do it	3-4 servings per day	Yes			No	Agree	Agree	Agree	Agree	Agree	Agree	Agree	Agree	Agree	Agree	Agree	Agree	Agree	Agree	Agree	Agree	Agree	Agree	Agree	Agree	Agree	Agree	Agree	11	100	0	0
I approve	20	Female	Single	Nursing	I	Middle (25.001₺-60.000₺)	No	19.71	No	1-2 days	3-4 servings per day	No			No	Strongly agree	Strongly agree	Agree	Agree	Undecided	Agree	Strongly agree	Agree	Undecided	Undecided	Undecided	Strongly agree	Agree	Strongly agree	Undecided	Agree	Agree	Agree	Agree	Agree	Undecided	Strongly agree	Undecided	7	63.6	0	0
I approve	21	Female	Single	Nursing	I	Middle (25.001₺-60.000₺)	No	20.13	No	3-4 days	3-4 servings per day	No			No	Strongly agree	Strongly agree	Agree	Strongly agree	Strongly agree	Agree	Agree	Agree	Undecided	Disagree	Undecided	Undecided	Agree	Agree	Undecided	Undecided	Disagree	Disagree	Undecided	Strongly agree	Disagree	Agree	Agree	8	72.7	3	25
I approve	19	Female	Single	Nursing	I	Middle (25.001₺-60.000₺)	No	17.9	No	I don't do it	1-2 servings per day	No			No	Agree	Agree	Undecided	Undecided	Undecided	Agree	Undecided	Undecided	Undecided	Undecided	Agree	Undecided	Undecided	Undecided	Agree	Undecided	Disagree	Disagree	Undecided	Undecided	Disagree	Agree	Undecided	4	36.4	3	25
I approve	22	Female	Single	Nursing	III	Low (25.000₺)	No	19.27	No	I don't do it	1-2 servings per day	No			No	Strongly agree	Strongly agree	Agree	Agree	Agree	Agree	Undecided	Agree	Agree	Undecided	Undecided	Agree	Agree	Agree	Agree	Agree	Agree	Agree	Agree	Agree	Agree	Agree	Agree	8	72.7	0	0
I approve	22	Female	Single	Nursing	III	Middle (25.001₺-60.000₺)	No	24.69	No	I don't do it	3-4 servings per day	No			Yes	Strongly agree	Strongly agree	Agree	Undecided	Strongly agree	Agree	Strongly agree	Undecided	Undecided	Disagree	Disagree	Undecided	Agree	Undecided	Strongly agree	Agree	Agree	Undecided	Strongly agree	Undecided	Undecided	Agree	Undecided	6	54.5	0	0
I approve	21	Female	Single	Nursing	III	Middle (25.001₺-60.000₺)	No	29.94	No	I don't do it	1-2 servings per day	No			No	Agree	Undecided	Undecided	Agree	Strongly agree	Undecided	Undecided	Undecided	Undecided	Disagree	Disagree	Agree	Agree	Agree	Agree	Agree	Agree	Agree	Agree	Undecided	Disagree	Agree	Undecided	3	27.3	1	8.33
I approve	22	Female	Single	Nursing	III	Middle (25.001₺-60.000₺)	No	19.23	No	I don't do it	1-2 servings per day	No			Yes	Strongly agree	Strongly agree	Strongly agree	Strongly agree	Strongly agree	Strongly agree	Strongly agree	Strongly agree	Strongly agree	Strongly agree	Strongly agree	Strongly agree	Strongly agree	Strongly agree	Strongly agree	Strongly agree	Strongly agree	Strongly agree	Strongly agree	Strongly agree	Strongly agree	Strongly agree	Strongly agree	11	100	0	0
I approve	19	Female	Single	Nursing	I	Middle (25.001₺-60.000₺)	No	19.53	No	I don't do it	1-2 servings per day	No			No	Strongly agree	Agree	Agree	Undecided	Undecided	Undecided	Undecided	Agree	Undecided	Disagree	Disagree	Undecided	Undecided	Undecided	Undecided	Undecided	Disagree	Undecided	Undecided	Undecided	Undecided	Agree	Undecided	4	36.4	1	8.33
I approve	18	Erkek	Single	Nursing	I	Low (25.000₺)	No	28.08	Yes	I don't do it	1-2 servings per day	No			Yes	Strongly agree	Undecided	Strongly agree	Agree	Undecided	Undecided	Disagree	Agree	Disagree	Agree	Undecided	Disagree	Undecided	Disagree	Undecided	Disagree	Disagree	Disagree	Undecided	Disagree	Disagree	Disagree	Agree	5	45.6	8	66.66
I approve	21	Female	Single	Nutrition and Dietetics	IV	Middle (25.001₺-60.000₺)	No	21.67	No	I don't do it	1-2 servings per day	No			No	Strongly agree	Strongly agree	Agree	Agree	Agree	Agree	Agree	Agree	Undecided	Undecided	Agree	Agree	Agree	Undecided	Agree	Agree	Agree	Agree	Agree	Agree	Undecided	Agree	Agree	9	81.8	0	0
I approve	24	Female	Single	Nursing	III	Middle (25.001₺-60.000₺)	No	29.38	No	3-4 days	3-4 servings per day	No			No	Agree	Agree	Undecided	Agree	Undecided	Undecided	Undecided	Undecided	Undecided	Disagree	Disagree	Undecided	Agree	Disagree	Agree	Undecided	Disagree	Undecided	Agree	Undecided	Disagree	Agree	Agree	3	27.3	3	25
I approve	22	Female	Single	Nursing	III	Middle (25.001₺-60.000₺)	No	18.37	Yes	I don't do it	1-2 servings per day	Yes	7 day	3 units	No	Strongly agree	Agree	Agree	Agree	Agree	Agree	Agree	Agree	Agree	Agree	Agree	Agree	Agree	Agree	Agree	Agree	Agree	Agree	Agree	Agree	Agree	Agree	Agree	11	100	0	0
I approve	21	Female	Single	Nursing	III	Low (25.000₺)	No	22.13	Yes	3-4 days	1-2 servings per day	Yes	1 day	1-2 units	Yes	Agree	Agree	Agree	Undecided	Agree	Agree	Undecided	Disagree	Disagree	Disagree	Disagree	Agree	Agree	Agree	Strongly agree	Strongly agree	Undecided	Disagree	Agree	Undecided	Disagree	Agree	Undecided	5	45.6	2	16.66
I approve	22	Female	Single	Nursing	III	Middle (25.001₺-60.000₺)	No	23.42	No	1-2 days	3-4 servings per day	No	1 day	1-2 units	No	Strongly agree	Strongly agree	Agree	Agree	Strongly agree	Strongly agree	Agree	Strongly agree	Agree	Agree	Agree	Agree	Agree	Agree	Strongly agree	Strongly agree	Agree	Strongly agree	Agree	Strongly agree	Strongly agree	Agree	Strongly agree	11	100	0	0
I approve	20	Female	Single	Nutrition and Dietetics	I	Low (25.000₺)	No	19.13	No	1-2 days	1-2 servings per day	No			No	Strongly agree	Agree	Strongly agree	Undecided	Strongly agree	Undecided	Agree	Strongly agree	Disagree	Agree	Agree	Agree	Agree	Undecided	Agree	Undecided	Disagree	Disagree	Undecided	Undecided	Disagree	Undecided	Agree	8	72.7	3	25
I approve	22	Female	Single	Nursing	III	Middle (25.001₺-60.000₺)	No	29.41	Yes	3-4 days	1-2 servings per day	No			Yes	Strongly agree	Strongly agree	Undecided	Strongly agree	Agree	Disagree	Disagree	Disagree	Disagree	Undecided	Strongly disagree	Agree	Agree	Undecided	Undecided	Undecided	Undecided	Agree	Agree	Strongly agree	Undecided	Undecided	Agree	4	36.4	0	0
I approve	21	Female	Single	Nursing	I	Middle (25.001₺-60.000₺)	No	19.1	No	I don't do it	1-2 servings per day	No			Yes	Strongly agree	Strongly agree	Undecided	Disagree	Undecided	Disagree	Agree	Agree	Agree	Disagree	Strongly disagree	Agree	Agree	Undecided	Disagree	Undecided	Disagree	Disagree	Agree	Agree	Strongly disagree	Undecided	Disagree	5	45.6	5	41.66
I approve	21	Erkek	Single	Nursing	II	Low (25.000₺)	No	36.23	Yes	1-2 days	3-4 servings per day	Yes	3 day	5 units	Yes	Agree	Disagree	Strongly agree	Strongly agree	Strongly agree	Undecided	Strongly disagree	Agree	Agree	Strongly agree	Strongly disagree	Disagree	Disagree	Strongly disagree	Strongly agree	Undecided	Disagree	Strongly disagree	Agree	Undecided	Undecided	Disagree	Disagree	7	63.6	7	58.33
I approve	23	Erkek	Single	Nursing	III	Middle (25.001₺-60.000₺)	No	17.72	No	I don't do it	1-2 servings per day	No			Yes	Agree	Agree	Undecided	Disagree	Undecided	Agree	Agree	Agree	Disagree	Disagree	Agree	Strongly agree	Agree	Disagree	Strongly agree	Undecided	Strongly agree	Strongly disagree	Agree	Agree	Undecided	Agree	Disagree	6	54.5	3	25
I approve	26	Female	Single	Nursing	II	Low (25.000₺)	No	22.31	Yes	1-2 days	1-2 servings per day	No			Yes	Strongly agree	Strongly agree	Strongly agree	Strongly agree	Strongly agree	Strongly agree	Strongly agree	Agree	Undecided	Agree	Undecided	Disagree	Undecided	Disagree	Undecided	Disagree	Undecided	Undecided	Disagree	Disagree	Disagree	Disagree	Disagree	9	81.8	8	66.6
I approve	20	Female	Single	Nutrition and Dietetics	II	Middle (25.001₺-60.000₺)	No	21.23	No	I don't do it	1-2 servings per day	No			Yes	Strongly agree	Strongly agree	Agree	Agree	Undecided	Strongly agree	Strongly agree	Agree	Undecided	Undecided	Agree	Strongly agree	Strongly agree	Strongly agree	Strongly agree	Strongly agree	Agree	Strongly agree	Strongly agree	Strongly agree	Agree	Undecided	Undecided	8	72.7	0	0
I approve	20	Female	Married	Physiotherapy and Rehabilitation	II	Middle (25.001₺-60.000₺)	No	19.15	No	I don't do it	1-2 servings per day	No			No	Strongly agree	Strongly agree	Agree	Strongly agree	Agree	Strongly agree	Agree	Agree	Agree	Undecided	Agree	Strongly agree	Strongly agree	Strongly agree	Strongly agree	Strongly agree	Agree	Strongly agree	Strongly agree	Strongly agree	Undecided	Strongly agree	Strongly agree	10	90.9	0	0
I approve	22	Erkek	Single	Nursing	III	Middle (25.001₺-60.000₺)	No	34.08	Yes	I don't do it	1-2 servings per day	No			No	Strongly agree	Strongly agree	Strongly agree	Undecided	Strongly agree	Undecided	Agree	Undecided	Disagree	Disagree	Disagree	Agree	Agree	Undecided	Undecided	Undecided	Agree	Undecided	Agree	Undecided	Undecided	Undecided	Undecided	5	45.6	0	0
I approve	20	Erkek	Single	Occupational therapy	III	Middle (25.001₺-60.000₺)	No	18.99	No	1-2 days	3-4 servings per day	No			Yes	Strongly agree	Agree	Agree	Undecided	Undecided	Agree	Agree	Agree	Agree	Undecided	Agree	Undecided	Agree	Agree	Agree	Undecided	Undecided	Undecided	Agree	Disagree	Agree	Disagree	Undecided	8	72.7	2	16.66
I approve	22	Female	Single	Nutrition and Dietetics	III	Middle (25.001₺-60.000₺)	No	23.42	No	3-4 days	1-2 servings per day	No			Yes	Strongly agree	Agree	Agree	Agree	Undecided	Agree	Agree	Strongly agree	Agree	Agree	Undecided	Strongly agree	Agree	Undecided	Agree	Undecided	Undecided	Agree	Agree	Undecided	Disagree	Agree	Agree	9	81.8	1	8.33
I approve	19	Female	Single	Nutrition and Dietetics	I	Middle (25.001₺-60.000₺)	No	27.34	Yes	I don't do it	1-2 servings per day	No			Yes	Strongly agree	Strongly agree	Undecided	Disagree	Strongly agree	Agree	Agree	Strongly agree	Undecided	Disagree	Disagree	Agree	Agree	Undecided	Strongly agree	Agree	Strongly agree	Undecided	Agree	Disagree	Disagree	Strongly agree	Agree	6	54.5	2	16.66
I approve	19	Female	Single	Nutrition and Dietetics	I	Middle (25.001₺-60.000₺)	No	18.21	Yes	I don't do it	1-2 servings per day	No			Yes	Agree	Agree	Undecided	Agree	Agree	Disagree	Disagree	Agree	Disagree	Agree	Disagree	Disagree	Disagree	Disagree	Agree	Undecided	Disagree	Disagree	Undecided	Agree	Undecided	Undecided	Agree	6	54.5	5	41.66
I approve	20	Female	Single	Nutrition and Dietetics	I	Middle (25.001₺-60.000₺)	No	24.49	No	I don't do it	3-4 servings per day	No			No	Strongly agree	Strongly agree	Disagree	Disagree	Strongly agree	Disagree	Disagree	Undecided	Disagree	Disagree	Disagree	Agree	Agree	Disagree	Disagree	Agree	Disagree	Disagree	Undecided	Disagree	Disagree	Disagree	Disagree	3	27.3	8	66.66
I approve	22	Female	Single	Occupational therapy	II	Middle (25.001₺-60.000₺)	No	25.71	No	1-2 days	3-4 servings per day	Yes	1 day	1-2 units	No	Strongly agree	Agree	Strongly agree	Strongly agree	Strongly agree	Agree	Agree	Agree	Agree	Agree	Undecided	Agree	Disagree	Undecided	Strongly agree	Agree	Strongly agree	Agree	Agree	Agree	Undecided	Agree	Agree	10	90.9	1	8.33
I approve	19	Female	Single	Physiotherapy and Rehabilitation	I	Middle (25.001₺-60.000₺)	No	18.78	No	I don't do it	1-2 servings per day	No			Yes	Strongly agree	Strongly agree	Agree	Strongly agree	Undecided	Undecided	Disagree	Strongly agree	Undecided	Strongly disagree	Undecided	Strongly agree	Strongly agree	Strongly agree	Strongly agree	Strongly agree	Strongly agree	Strongly agree	Strongly agree	Strongly agree	Undecided	Strongly agree	Strongly agree	5	45.6	0	0
I approve	28	Female	Married	Child Development	IV	Middle (25.001₺-60.000₺)	Yes	29.03	No	1-2 days	1-2 servings per day	No			Yes	Strongly agree	Agree	Agree	Agree	Strongly agree	Undecided	Undecided	Agree	Agree	Undecided	Undecided	Undecided	Agree	Undecided	Agree	Agree	Agree	Agree	Agree	Disagree	Disagree	Disagree	Undecided	7	63.6	3	25
I approve	20	Erkek	Single	Nursing	II	Middle (60.001₺ and above)	No	26.42	Yes	I don't do it	1-2 servings per day	No			No	Strongly agree	Strongly agree	Agree	Undecided	Strongly agree	Strongly agree	Agree	Strongly agree	Agree	Agree	Agree	Agree	Strongly disagree	Agree	Undecided	Agree	Strongly disagree	Disagree	Agree	Undecided	Strongly disagree	Disagree	Undecided	10	90.9	5	41.66
I approve	20	Female	Single	Audiology	II	Middle (25.001₺-60.000₺)	No	31.38	No	I don't do it	1-2 servings per day	No			Yes	Strongly agree	Strongly agree	Disagree	Strongly agree	Agree	Strongly agree	Agree	Strongly agree	Agree	Agree	Undecided	Strongly agree	Agree	Undecided	Strongly agree	Agree	Undecided	Agree	Strongly agree	Undecided	Disagree	Agree	Undecided	9	81.8	1	8.33
I approve	22	Female	Single	Audiology	IV	Middle (25.001₺-60.000₺)	No	28.72	Yes	I don't do it	1-2 servings per day	Yes			No	Strongly agree	Strongly agree	Strongly agree	Agree	Agree	Disagree	Undecided	Undecided	Disagree	Disagree	Disagree	Agree	Agree	Agree	Strongly agree	Agree	Agree	Agree	Agree	Agree	Agree	Agree	Agree	5	45.6	0	0
I approve	18	Female	Single	Audiology	I	Middle (25.001₺-60.000₺)	No	17.31	No	I don't do it	5 more servings per day	No			Yes	Strongly agree	Strongly agree	Agree	Strongly agree	Undecided	Strongly agree	Strongly agree	Agree	Strongly agree	Disagree	Strongly agree	Agree	Agree	Agree	Strongly agree	Strongly agree	Strongly agree	Disagree	Strongly agree	Undecided	Undecided	Strongly disagree	Undecided	9	81.8	2	16.66
I approve	21	Female	Single	Audiology	II	Middle (25.001₺-60.000₺)	No	21.51	No	I don't do it	1-2 servings per day	No			No	Agree	Agree	Disagree	Disagree	Agree	Undecided	Undecided	Undecided	Undecided	Undecided	Undecided	Agree	Agree	Agree	Agree	Undecided	Agree	Disagree	Undecided	Undecided	Disagree	Disagree	Undecided	3	27.3	3	25
I approve	21	Female	Single	Nursing	III	Middle (25.001₺-60.000₺)	Yes	20.81	No	3-4 days	5 more servings per day	No			Yes	Strongly agree	Strongly agree	Strongly agree	Agree	Agree	Strongly agree	Strongly agree	Agree	Agree	Undecided	Agree	Strongly agree	Strongly agree	Strongly agree	Strongly agree	Strongly agree	Undecided	Strongly agree	Strongly agree	Strongly agree	Undecided	Agree	Agree	10	90.9	0	0
I approve	21	Female	Single	Nursing	III	Middle (25.001₺-60.000₺)	No	22.58	No	1-2 days	5 more servings per day	No			Yes	Agree	Strongly agree	Strongly agree	Agree	Agree	Agree	Disagree	Agree	Undecided	Strongly disagree	Disagree	Agree	Agree	Undecided	Undecided	Agree	Undecided	Agree	Agree	Undecided	Disagree	Disagree	Disagree	7	63.6	3	25
I approve	26	Female	Single	Nursing	III	Middle (25.001₺-60.000₺)	No	32.53	Yes	3-4 days	3-4 servings per day	Yes	1 day	1-2 units	Yes	Strongly agree	Strongly agree	Strongly agree	Strongly agree	Undecided	Strongly agree	Strongly agree	Strongly agree	Undecided	Disagree	Undecided	Strongly agree	Strongly agree	Disagree	Strongly agree	Strongly agree	Agree	Agree	Strongly agree	Strongly agree	Disagree	Disagree	Strongly agree	7	63.6	3	25
I approve	20	Female	Single	Nursing	III	Middle (25.001₺-60.000₺)	No	20.2	No	1-2 days	1-2 servings per day	No			No	Agree	Agree	Agree	Undecided	Undecided	Agree	Agree	Agree	Agree	Agree	Agree	Agree	Agree	Agree	Strongly agree	Agree	Agree	Agree	Agree	Agree	Agree	Agree	Agree	9	81.8	0	0
I approve	21	Female	Single	Nursing	III	Middle (25.001₺-60.000₺)	No	22.1	No	I don't do it	1-2 servings per day	No			Yes	Agree	Agree	Undecided	Agree	Undecided	Agree	Undecided	Undecided	Undecided	Undecided	Undecided	Agree	Agree	Agree	Undecided	Agree	Agree	Agree	Agree	Agree	Undecided	Agree	Agree	4	36.4	0	0
I approve	21	Female	Single	Nursing	III	Middle (25.001₺-60.000₺)	Yes	23.03	No	I don't do it	1-2 servings per day	No			No	Strongly agree	Strongly agree	Strongly agree	Strongly agree	Agree	Agree	Undecided	Strongly agree	Undecided	Agree	Undecided	Agree	Agree	Agree	Strongly agree	Agree	Undecided	Agree	Agree	Undecided	Disagree	Undecided	Undecided	8	72.7	1	8.33
I approve	22	Female	Single	Nursing	III	Middle (25.001₺-60.000₺)	No	19.23	Yes	1-2 days	1-2 servings per day	No			No	Strongly agree	Strongly agree	Strongly agree	Strongly agree	Strongly agree	Strongly agree	Strongly agree	Strongly agree	Strongly agree	Agree	Agree	Strongly agree	Strongly agree	Strongly agree	Strongly agree	Strongly agree	Strongly agree	Strongly agree	Strongly agree	Strongly agree	Agree	Strongly agree	Strongly agree	11	100	0	0
I approve	21	Female	Single	Nursing	III	Middle (25.001₺-60.000₺)	Yes	25	No	1-2 days	1-2 servings per day	No			Yes	Agree	Agree	Agree	Agree	Agree	Agree	Agree	Agree	Agree	Agree	Agree	Agree	Agree	Agree	Agree	Agree	Disagree	Agree	Agree	Agree	Agree	Agree	Agree	11	100	1	8.33
I approve	23	Female	Single	Nursing	IV	Middle (25.001₺-60.000₺)	No	27.01	No	I don't do it	1-2 servings per day	No			No	Strongly agree	Undecided	Strongly agree	Undecided	Strongly agree	Agree	Agree	Agree	Undecided	Undecided	Agree	Strongly agree	Strongly agree	Strongly agree	Strongly agree	Strongly agree	Agree	Strongly agree	Strongly agree	Agree	Undecided	Strongly agree	Strongly agree	7	63.6	0	0
I approve	24	Erkek	Single	Nursing	III	Middle (25.001₺-60.000₺)	No	18	Yes	I don't do it	1-2 servings per day	No			Yes	Strongly agree	Strongly agree	Undecided	Agree	Agree	Undecided	Strongly agree	Strongly agree	Disagree	Undecided	Undecided	Disagree	Agree	Agree	Agree	Agree	Agree	Undecided	Agree	Agree	Undecided	Agree	Undecided	6	54.5	1	8.33
I approve	22	Female	Single	Nursing	III	Middle (25.001₺-60.000₺)	No	27.4	No	1-2 days	1-2 servings per day	No			No	Strongly agree	Strongly agree	Undecided	Undecided	Undecided	Agree	Agree	Agree	Undecided	Undecided	Disagree	Strongly agree	Agree	Undecided	Strongly agree	Agree	Agree	Disagree	Undecided	Disagree	Disagree	Disagree	Disagree	5	45.6	5	41.66
I approve	20	Female	Single	Nursing	III	Middle (25.001₺-60.000₺)	No	19.72	No	I don't do it	1-2 servings per day	No			Yes	Agree	Agree	Agree	Disagree	Agree	Agree	Agree	Agree	Undecided	Disagree	Disagree	Agree	Agree	Disagree	Agree	Disagree	Undecided	Undecided	Undecided	Agree	Disagree	Undecided	Agree	7	63.6	3	25
I approve	23	Erkek	Single	Audiology	IV	Low (25.000₺)	No	22.64	No	3-4 days	1-2 servings per day	No			Yes	Agree	Agree	Agree	Undecided	Agree	Agree	Agree	Agree	Agree	Agree	Agree	Agree	Agree	Agree	Agree	Agree	Agree	Agree	Agree	Agree	Agree	Agree	Agree	10	90.9	0	0
I approve	20	Female	Single	Nursing	III	Middle (25.001₺-60.000₺)	Yes	25.71	No	1-2 days	1-2 servings per day	No			No	Strongly agree	Strongly agree	Agree	Agree	Strongly agree	Strongly agree	Strongly agree	Strongly agree	Undecided	Disagree	Disagree	Strongly agree	Strongly agree	Agree	Strongly agree	Agree	Disagree	Undecided	Strongly agree	Undecided	Disagree	Agree	Agree	8	72.7	2	16.66
I approve	20	Female	Single	Nursing	III	Middle (25.001₺-60.000₺)	No	18.59	Yes	1-2 days	1-2 servings per day	No			Yes	Agree	Agree	Agree	Agree	Agree	Agree	Agree	Agree	Agree	Agree	Agree	Agree	Agree	Agree	Agree	Agree	Agree	Agree	Agree	Undecided	Undecided	Undecided	Disagree	11	100	1	8.33
I approve	21	Female	Single	Nursing	III	Middle (25.001₺-60.000₺)	No	27.06	No	I don't do it	3-4 servings per day	No			No	Agree	Agree	Agree	Undecided	Undecided	Agree	Agree	Agree	Agree	Undecided	Agree	Agree	Agree	Agree	Undecided	Agree	Agree	Undecided	Agree	Undecided	Undecided	Undecided	Agree	8	72.7	0	0
I approve	21	Female	Single	Nursing	III	Middle (25.001₺-60.000₺)	No	27.34	No	1-2 days	1-2 servings per day	No			No	Strongly agree	Strongly agree	Strongly agree	Strongly agree	Strongly agree	Agree	Agree	Agree	Agree	Agree	Agree	Agree	Agree	Agree	Agree	Agree	Agree	Agree	Strongly agree	Agree	Undecided	Agree	Agree	11	100	0	0
I approve	21	Female	Single	Nursing	III	Middle (25.001₺-60.000₺)	Yes	20.55	No	I don't do it	1-2 servings per day	No			Yes	Strongly agree	Strongly agree	Strongly agree	Undecided	Strongly agree	Strongly agree	Strongly agree	Strongly agree	Agree	Agree	Strongly disagree	Strongly agree	Agree	Agree	Strongly agree	Strongly agree	Agree	Agree	Agree	Agree	Agree	Agree	Undecided	9	81.8	0	0
I approve	23	Erkek	Single	Nursing	III	Low (25.000₺)	No	22.86	No	I don't do it	1-2 servings per day	No			No	Agree	Agree	Agree	Agree	Agree	Agree	Agree	Agree	Undecided	Undecided	Agree	Agree	Agree	Agree	Agree	Agree	Agree	Agree	Agree	Agree	Agree	Agree	Undecided	9	81.8	0	0
I approve	22	Female	Single	Nursing	III	Middle (25.001₺-60.000₺)	Yes	18.36	Yes	1-2 days	3-4 servings per day	Yes	1 day	1-2 units	Yes	Agree	Agree	Agree	Undecided	Agree	Undecided	Undecided	Agree	Undecided	Disagree	Disagree	Agree	Agree	Agree	Agree	Undecided	Agree	Undecided	Undecided	Undecided	Undecided	Disagree	Disagree	5	45.6	2	16.66
I approve	21	Female	Single	Nursing	III	Middle (60.001₺ and above)	No	24.8	Yes	1-2 days	1-2 servings per day	No			Yes	Agree	Agree	Undecided	Strongly agree	Agree	Undecided	Agree	Undecided	Agree	Undecided	Undecided	Agree	Undecided	Undecided	Strongly agree	Agree	Disagree	Undecided	Agree	Agree	Undecided	Undecided	Undecided	6	54.5	1	8.33
I approve	21	Female	Single	Nursing	III	Middle (25.001₺-60.000₺)	No	34.08	No	I don't do it	1-2 servings per day	No			No	Strongly agree	Strongly agree	Agree	Agree	Strongly agree	Strongly agree	Strongly agree	Agree	Undecided	Undecided	Disagree	Agree	Agree	Undecided	Agree	Agree	Agree	Agree	Agree	Strongly agree	Undecided	Agree	Agree	8	72.7	0	0
I approve	21	Female	Single	Nursing	III	Middle (25.001₺-60.000₺)	Yes	17.75	No	3-4 days	1-2 servings per day	No			No	Strongly agree	Strongly agree	Undecided	Strongly agree	Strongly agree	Strongly agree	Agree	Agree	Agree	Undecided	Agree	Undecided	Strongly agree	Strongly agree	Agree	Agree	Agree	Undecided	Agree	Agree	Agree	Agree	Agree	9	81.8	0	0
I approve	22	Female	Single	Nursing	III	Middle (25.001₺-60.000₺)	Yes	20.31	No	I don't do it	1-2 servings per day	No			No	Strongly agree	Strongly agree	Strongly agree	Strongly agree	Strongly agree	Agree	Agree	Agree	Agree	Undecided	Undecided	Strongly agree	Strongly agree	Agree	Strongly agree	Agree	Agree	Disagree	Agree	Undecided	Undecided	Disagree	Undecided	9	81.8	2	16.66
I approve	20	Female	Single	Nursing	III	Low (25.000₺)	No	23.61	No	I don't do it	1-2 servings per day	No			No	Agree	Strongly agree	Agree	Agree	Agree	Agree	Agree	Agree	Agree	Agree	Undecided	Agree	Agree	Undecided	Agree	Agree	Undecided	Agree	Agree	Undecided	Disagree	Undecided	Undecided	10	90.9	1	8.33
I approve	21	Female	Single	Audiology	II	Middle (25.001₺-60.000₺)	No	17.9	No	I don't do it	3-4 servings per day	No			No	Agree	Agree	Agree	Agree	Strongly agree	Undecided	Undecided	Strongly agree	Disagree	Undecided	Undecided	Agree	Agree	Agree	Strongly agree	Agree	Undecided	Disagree	Disagree	Disagree	Undecided	Disagree	Undecided	6	54.5	4	33.33
I approve	21	Female	Single	Nursing	III	Middle (25.001₺-60.000₺)	No	22.1	Yes	3-4 days	5 more servings per day	No			Yes	Strongly agree	Strongly agree	Strongly agree	Strongly agree	Strongly agree	Strongly agree	Strongly agree	Strongly agree	Strongly agree	Strongly agree	Strongly agree	Strongly agree	Strongly agree	Strongly agree	Strongly agree	Strongly agree	Strongly agree	Strongly agree	Strongly agree	Strongly agree	Strongly agree	Strongly agree	Strongly agree	11	100	0	0
I approve	22	Female	Married	Nursing	III	Middle (25.001₺-60.000₺)	Yes	18.34	No	3-4 days	1-2 servings per day	No			Yes	Strongly agree	Strongly agree	Strongly agree	Strongly agree	Strongly agree	Strongly agree	Strongly agree	Strongly agree	Strongly agree	Undecided	Strongly agree	Strongly agree	Strongly agree	Undecided	Strongly agree	Strongly agree	Strongly agree	Strongly agree	Strongly agree	Strongly agree	Undecided	Strongly agree	Strongly agree	10	90.9	0	0
I approve	19	Female	Single	Audiology	II	Middle (25.001₺-60.000₺)	No	19.71	No	I don't do it	1-2 servings per day	Yes			No	Agree	Agree	Agree	Agree	Agree	Agree	Agree	Agree	Agree	Agree	Agree	Agree	Agree	Agree	Strongly agree	Agree	Agree	Agree	Agree	Agree	Undecided	Agree	Agree	11	100	0	0
I approve	21	Female	Single	Nursing	III	Middle (25.001₺-60.000₺)	Yes	22.31	No	1-2 days	1-2 servings per day	No			Yes	Agree	Agree	Agree	Agree	Agree	Agree	Agree	Agree	Agree	Disagree	Agree	Agree	Agree	Undecided	Agree	Agree	Agree	Undecided	Agree	Agree	Undecided	Agree	Agree	10	90.9	0	0
I approve	21	Female	Single	Nursing	III	Middle (25.001₺-60.000₺)	No	23.14	No	1-2 days	1-2 servings per day	No			Yes	Agree	Strongly agree	Agree	Undecided	Undecided	Agree	Agree	Agree	Undecided	Agree	Undecided	Agree	Agree	Undecided	Agree	Agree	Agree	Agree	Strongly agree	Agree	Undecided	Agree	Agree	7	63.6	0	0
I approve	22	Female	Single	Nursing	III	Middle (25.001₺-60.000₺)	No	19.53	Yes	I don't do it	1-2 servings per day	No			No	Strongly agree	Strongly agree	Strongly agree	Undecided	Strongly agree	Strongly agree	Strongly agree	Undecided	Strongly agree	Agree	Agree	Strongly agree	Strongly agree	Strongly agree	Strongly agree	Strongly agree	Agree	Agree	Strongly agree	Strongly agree	Disagree	Disagree	Disagree	9	81.8	3	25
I approve	22	Female	Single	Child Development	IV	Middle (25.001₺-60.000₺)	No	26.67	No	1-2 days	5 more servings per day	No			No	Strongly agree	Strongly agree	Undecided	Strongly agree	Strongly agree	Undecided	Undecided	Agree	Undecided	Disagree	Undecided	Agree	Agree	Agree	Agree	Agree	Undecided	Agree	Agree	Strongly agree	Undecided	Disagree	Agree	5	45.6	1	8.33
I approve	21	Female	Single	Nursing	III	Middle (25.001₺-60.000₺)	Yes	18.93	No	1-2 days	3-4 servings per day	No			Yes	Strongly agree	Agree	Agree	Undecided	Strongly agree	Agree	Strongly agree	Agree	Agree	Undecided	Undecided	Agree	Strongly agree	Agree	Agree	Agree	Agree	Undecided	Agree	Disagree	Agree	Disagree	Disagree	8	72.7	3	25
I approve	21	Female	Single	Nursing	III	Middle (25.001₺-60.000₺)	Yes	26.89	No	1-2 days	1-2 servings per day	No			Yes	Strongly agree	Strongly agree	Agree	Agree	Strongly agree	Agree	Agree	Agree	Agree	Agree	Agree	Agree	Agree	Agree	Agree	Agree	Agree	Agree	Agree	Agree	Undecided	Undecided	Undecided	11	100	0	0
I approve	20	Female	Single	Occupational therapy	III	Middle (25.001₺-60.000₺)	No	25.39	No	I don't do it	1-2 servings per day	No			Yes	Agree	Agree	Agree	Agree	Agree	Agree	Agree	Agree	Agree	Agree	Agree	Agree	Agree	Agree	Agree	Agree	Agree	Agree	Agree	Agree	Agree	Agree	Agree	11	100	0	0
I approve	20	Female	Single	Occupational therapy	III	Middle (25.001₺-60.000₺)	No	27.68	No	3-4 days	1-2 servings per day	Yes	1 day	4 units	No	Strongly agree	Undecided	Agree	Agree	Strongly agree	Undecided	Undecided	Agree	Undecided	Disagree	Disagree	Agree	Undecided	Undecided	Agree	Undecided	Undecided	Disagree	Undecided	Undecided	Undecided	Disagree	Disagree	5	45.6	3	25
I approve	23	Erkek	Single	Occupational therapy	III	Middle (25.001₺-60.000₺)	No	27.22	Yes	I don't do it	1-2 servings per day	No			No	Strongly agree	Agree	Strongly agree	Strongly agree	Undecided	Strongly agree	Undecided	Agree	Undecided	Undecided	Undecided	Strongly agree	Strongly agree	Agree	Undecided	Agree	Agree	Strongly agree	Strongly agree	Strongly agree	Undecided	Agree	Agree	6	54.5	0	0
I approve	20	Female	Single	Occupational therapy	III	Middle (25.001₺-60.000₺)	No	19.23	No	I don't do it	3-4 servings per day	No			Yes	Agree	Strongly agree	Agree	Strongly agree	Strongly agree	Agree	Agree	Undecided	Agree	Disagree	Undecided	Strongly agree	Agree	Agree	Agree	Agree	Agree	Agree	Agree	Agree	Undecided	Agree	Agree	8	72.7	0	0
I approve	20	Female	Single	Occupational therapy	III	Middle (25.001₺-60.000₺)	No	19.71	No	1-2 days	1-2 servings per day	Yes	1 day	1-2 units	No	Agree	Disagree	Agree	Strongly agree	Undecided	Disagree	Undecided	Strongly agree	Agree	Disagree	Agree	Strongly agree	Strongly agree	Strongly agree	Strongly agree	Strongly agree	Disagree	Disagree	Undecided	Undecided	Undecided	Disagree	Disagree	6	54.5	4	33.33
I approve	20	Female	Single	Occupational therapy	III	Middle (25.001₺-60.000₺)	No	29.39	No	I don't do it	1-2 servings per day	No			No	Strongly agree	Agree	Agree	Undecided	Undecided	Undecided	Disagree	Agree	Undecided	Disagree	Disagree	Agree	Agree	Undecided	Agree	Agree	Agree	Undecided	Agree	Agree	Disagree	Undecided	Agree	4	36.4	1	8.33
I approve	23	Erkek	Single	Occupational therapy	IV	Middle (25.001₺-60.000₺)	No	19.79	Yes	1-2 days	1-2 servings per day	No			Yes	Agree	Agree	Undecided	Disagree	Undecided	Agree	Undecided	Agree	Undecided	Undecided	Undecided	Agree	Agree	Agree	Agree	Agree	Undecided	Undecided	Agree	Agree	Agree	Undecided	Undecided	4	36.4	0	0
I approve	25	Female	Single	Occupational therapy	III	Middle (25.001₺-60.000₺)	No	20.57	No	5 or more days	1-2 servings per day	No			No	Strongly agree	Strongly agree	Strongly agree	Agree	Strongly agree	Strongly agree	Strongly agree	Strongly agree	Strongly agree	Strongly agree	Undecided	Strongly agree	Strongly agree	Agree	Strongly agree	Strongly agree	Strongly agree	Agree	Strongly agree	Strongly agree	Strongly agree	Agree	Strongly agree	10	90.9	0	0
I approve	21	Female	Single	Occupational therapy	II	Middle (25.001₺-60.000₺)	No	19.78	Yes	I don't do it	1-2 servings per day	Yes	1 day	1-2 units	Yes	Agree	Agree	Undecided	Undecided	Strongly agree	Strongly agree	Undecided	Agree	Disagree	Disagree	Strongly disagree	Agree	Agree	Undecided	Strongly agree	Strongly agree	Agree	Agree	Strongly agree	Strongly agree	Disagree	Agree	Agree	5	45.6	1	8.33
I approve	21	Female	Single	Occupational therapy	III	Middle (25.001₺-60.000₺)	No	18.17	No	I don't do it	1-2 servings per day	No			No	Agree	Agree	Undecided	Agree	Agree	Agree	Disagree	Agree	Undecided	Undecided	Undecided	Agree	Agree	Undecided	Undecided	Agree	Undecided	Disagree	Agree	Undecided	Disagree	Undecided	Agree	6	54.5	2	16.66
I approve	22	Female	Single	Child Development	III	Middle (60.001₺ and above)	No	18.82	No	1-2 days	1-2 servings per day	No			No	Agree	Agree	Agree	Agree	Undecided	Undecided	Disagree	Agree	Disagree	Disagree	Disagree	Disagree	Undecided	Undecided	Disagree	Undecided	Undecided	Disagree	Undecided	Undecided	Disagree	Disagree	Agree	5	45.6	5	41.66
I approve	38	Female	Single	Child Development	IV	Middle (25.001₺-60.000₺)	No	22.66	Yes	1-2 days	1-2 servings per day	No			Yes	Agree	Agree	Undecided	Agree	Undecided	Agree	Agree	Agree	Undecided	Disagree	Agree	Agree	Agree	Agree	Strongly agree	Agree	Agree	Agree	Agree	Agree	Disagree	Undecided	Agree	7	63.6	1	8.33
I approve	22	Female	Single	Child Development	II	Middle (25.001₺-60.000₺)	No	19.78	No	I don't do it	3-4 servings per day	No			Yes	Strongly agree	Strongly agree	Agree	Agree	Undecided	Agree	Agree	Agree	Disagree	Undecided	Undecided	Agree	Agree	Agree	Agree	Agree	Agree	Undecided	Agree	Agree	Undecided	Undecided	Agree	7	63.6	0	0
I approve	23	Female	Single	Child Development	IV	Middle (25.001₺-60.000₺)	No	17.37	No	1-2 days	1-2 servings per day	No			Yes	Strongly agree	Strongly agree	Agree	Agree	Undecided	Agree	Agree	Agree	Undecided	Undecided	Undecided	Agree	Agree	Agree	Agree	Undecided	Agree	Agree	Agree	Agree	Disagree	Undecided	Strongly agree	7	63.6	1	8.33
I approve	20	Female	Single	Child Development	III	Middle (25.001₺-60.000₺)	No	17.9	No	3-4 days	1-2 servings per day	No			No	Agree	Agree	Strongly agree	Agree	Undecided	Agree	Undecided	Agree	Undecided	Disagree	Undecided	Agree	Agree	Undecided	Agree	Agree	Agree	Undecided	Agree	Agree	Disagree	Undecided	Undecided	6	54.5	1	8.33
I approve	21	Female	Single	Child Development	III	Middle (25.001₺-60.000₺)	No	19.81	No	I don't do it	1-2 servings per day	No			Yes	Strongly agree	Agree	Agree	Undecided	Strongly agree	Agree	Agree	Agree	Undecided	Disagree	Undecided	Agree	Agree	Agree	Strongly agree	Agree	Disagree	Disagree	Agree	Disagree	Disagree	Agree	Agree	7	63.6	4	33.33
I approve	21	Female	Single	Child Development	II	Middle (25.001₺-60.000₺)	No	23.53	No	1-2 days	1-2 servings per day	No			Yes	Strongly agree	Strongly agree	Agree	Undecided	Strongly agree	Undecided	Disagree	Agree	Disagree	Undecided	Disagree	Strongly agree	Strongly agree	Strongly agree	Strongly agree	Agree	Disagree	Agree	Agree	Agree	Disagree	Strongly agree	Strongly agree	5	45.6	2	16.66
I approve	22	Female	Single	Child Development	III	Middle (25.001₺-60.000₺)	No	24.56	No	1-2 days	1-2 servings per day	No			No	Strongly agree	Strongly agree	Undecided	Agree	Agree	Agree	Agree	Disagree	Disagree	Disagree	Disagree	Undecided	Undecided	Disagree	Undecided	Undecided	Disagree	Strongly disagree	Agree	Undecided	Disagree	Disagree	Undecided	6	54.5	5	41.66
I approve	22	Female	Single	Child Development	III	Middle (25.001₺-60.000₺)	No	17.58	No	1-2 days	1-2 servings per day	Yes	2 day	1-2 units	No	Strongly agree	Agree	Strongly agree	Agree	Strongly agree	Agree	Agree	Agree	Disagree	Disagree	Undecided	Undecided	Undecided	Disagree	Agree	Agree	Agree	Disagree	Agree	Disagree	Disagree	Agree	Agree	8	72.7	4	33.33
I approve	21	Female	Single	Child Development	III	Middle (25.001₺-60.000₺)	No	25.01	No	1-2 days	1-2 servings per day	No			No	Strongly agree	Undecided	Strongly agree	Strongly agree	Strongly agree	Agree	Undecided	Strongly agree	Disagree	Strongly disagree	Undecided	Strongly agree	Agree	Disagree	Strongly agree	Undecided	Agree	Undecided	Strongly agree	Undecided	Disagree	Undecided	Disagree	6	54.5	3	25
I approve	20	Female	Single	Child Development	III	Middle (25.001₺-60.000₺)	No	17.99	No	I don't do it	1-2 servings per day	No			No	Agree	Strongly agree	Agree	Undecided	Undecided	Strongly agree	Undecided	Strongly agree	Agree	Strongly disagree	Disagree	Agree	Strongly agree	Agree	Strongly agree	Strongly agree	Strongly agree	Agree	Strongly agree	Undecided	Disagree	Agree	Undecided	6	54.5	1	8.33
I approve	23	Female	Single	Child Development	IV	Middle (25.001₺-60.000₺)	No	24.61	No	1-2 days	1-2 servings per day	No			Yes	Strongly agree	Strongly agree	Strongly agree	Strongly agree	Strongly agree	Strongly agree	Strongly agree	Strongly agree	Strongly agree	Strongly agree	Strongly agree	Strongly agree	Strongly agree	Strongly agree	Strongly agree	Strongly agree	Strongly agree	Strongly agree	Strongly agree	Strongly agree	Strongly agree	Strongly agree	Strongly agree	11	100	0	0
I approve	22	Female	Single	Child Development	IV	Middle (25.001₺-60.000₺)	No	19.38	Yes	1-2 days	1-2 servings per day	No			Yes	Agree	Strongly agree	Agree	Undecided	Agree	Strongly agree	Agree	Strongly agree	Undecided	Strongly agree	Strongly agree	Strongly agree	Agree	Strongly agree	Strongly agree	Strongly agree	Agree	Undecided	Strongly agree	Strongly agree	Agree	Strongly agree	Strongly agree	9	81.8	0	0
I approve	22	Female	Single	Child Development	IV	Middle (25.001₺-60.000₺)	No	19.92	No	I don't do it	1-2 servings per day	No			No	Strongly agree	Strongly agree	Agree	Undecided	Strongly agree	Agree	Undecided	Strongly agree	Agree	Disagree	Disagree	Agree	Strongly agree	Agree	Strongly agree	Strongly agree	Agree	Undecided	Strongly agree	Strongly agree	Undecided	Agree	Agree	7	63.6	0	0
I approve	22	Female	Single	Child Development	IV	Middle (25.001₺-60.000₺)	No	19.65	Yes	3-4 days	3-4 servings per day	Yes	1 day	4 units	No	Strongly agree	Strongly agree	Disagree	Agree	Strongly agree	Strongly agree	Disagree	Agree	Disagree	Disagree	Agree	Strongly agree	Strongly agree	Undecided	Strongly agree	Strongly agree	Undecided	Disagree	Strongly agree	Strongly agree	Disagree	Agree	Undecided	7	63.6	2	16.66
I approve	21	Female	Single	Child Development	III	Middle (25.001₺-60.000₺)	No	27.68	Yes	3-4 days	1-2 servings per day	No			No	Agree	Agree	Undecided	Undecided	Agree	Undecided	Agree	Agree	Undecided	Disagree	Undecided	Agree	Agree	Disagree	Disagree	Undecided	Undecided	Disagree	Undecided	Undecided	Disagree	Agree	Undecided	5	45.6	4	33.33
I approve	20	Female	Single	Child Development	III	Middle (25.001₺-60.000₺)	No	19.71	No	1-2 days	1-2 servings per day	No			Yes	Strongly agree	Strongly agree	Strongly agree	Strongly agree	Strongly agree	Agree	Agree	Strongly agree	Agree	Undecided	Undecided	Undecided	Undecided	Undecided	Agree	Agree	Agree	Disagree	Undecided	Disagree	Undecided	Undecided	Undecided	9	81.8	2	16.66
I approve	22	Female	Single	Child Development	III	Middle (25.001₺-60.000₺)	No	19.84	Yes	I don't do it	1-2 servings per day	No			No	Strongly agree	Agree	Agree	Agree	Undecided	Agree	Agree	Undecided	Agree	Undecided	Undecided	Agree	Agree	Agree	Agree	Agree	Agree	Undecided	Agree	Agree	Undecided	Agree	Agree	7	63.6	0	0
I approve	21	Female	Single	Child Development	III	Middle (25.001₺-60.000₺)	No	19.23	No	I don't do it	1-2 servings per day	No			No	Agree	Agree	Agree	Undecided	Agree	Agree	Agree	Agree	Agree	Undecided	Undecided	Strongly agree	Strongly agree	Undecided	Agree	Strongly agree	Undecided	Agree	Strongly agree	Strongly agree	Undecided	Agree	Agree	8	72.7	0	0
I approve	21	Erkek	Single	Child Development	III	Middle (25.001₺-60.000₺)	No	26.7	No	I don't do it	1-2 servings per day	No			No	Strongly agree	Agree	Agree	Agree	Undecided	Agree	Agree	Strongly agree	Disagree	Disagree	Undecided	Agree	Agree	Undecided	Strongly agree	Strongly agree	Undecided	Undecided	Agree	Agree	Disagree	Disagree	Undecided	7	63.6	2	16.66
I approve	22	Female	Single	Child Development	III	Middle (25.001₺-60.000₺)	No	26.04	No	3-4 days	1-2 servings per day	No			Yes	Strongly agree	Strongly agree	Strongly agree	Agree	Agree	Agree	Agree	Agree	Agree	Agree	Agree	Agree	Agree	Agree	Agree	Agree	Undecided	Disagree	Agree	Agree	Agree	Strongly agree	Undecided	11	100	1	8.33
I approve	21	Female	Single	Child Development	III	Middle (25.001₺-60.000₺)	No	25.22	No	3-4 days	3-4 servings per day	No			Yes	Strongly agree	Strongly agree	Strongly agree	Strongly agree	Strongly agree	Strongly agree	Strongly agree	Strongly agree	Strongly agree	Strongly agree	Strongly agree	Strongly agree	Strongly agree	Agree	Strongly agree	Strongly agree	Agree	Agree	Strongly agree	Strongly agree	Strongly agree	Agree	Undecided	11	100	0	0
I approve	21	Female	Single	Child Development	IV	Low (25.000₺)	No	19.38	No	1-2 days	3-4 servings per day	Yes	1 day	1-2 units	Yes	Agree	Agree	Agree	Undecided	Agree	Undecided	Undecided	Undecided	Undecided	Disagree	Undecided	Agree	Agree	Agree	Undecided	Agree	Agree	Disagree	Agree	Undecided	Disagree	Undecided	Undecided	4	36.4	2	16.66
I approve	20	Female	Single	Nutrition and Dietetics	I	Middle (60.001₺ and above)	No	19.81	No	I don't do it	1-2 servings per day	No			Yes	Strongly agree	Strongly agree	Strongly agree	Strongly agree	Strongly agree	Agree	Agree	Agree	Undecided	Undecided	Agree	Strongly agree	Strongly agree	Strongly agree	Strongly agree	Strongly agree	Agree	Agree	Strongly agree	Agree	Undecided	Undecided	Agree	9	81.8	0	0
I approve	18	Female	Single	Nutrition and Dietetics	I	Middle (25.001₺-60.000₺)	No	17.97	No	1-2 days	3-4 servings per day	No			No	Agree	Agree	Agree	Disagree	Agree	Agree	Undecided	Agree	Undecided	Disagree	Disagree	Strongly agree	Strongly agree	Strongly agree	Agree	Strongly agree	Undecided	Disagree	Strongly agree	Disagree	Disagree	Agree	Undecided	6	54.5	3	25
I approve	20	Female	Single	Nutrition and Dietetics	II	Middle (25.001₺-60.000₺)	No	20.76	Yes	1-2 days	1-2 servings per day	Yes	1 day	1-2 units	No	Agree	Agree	Agree	Agree	Undecided	Agree	Agree	Agree	Agree	Undecided	Agree	Agree	Agree	Undecided	Strongly agree	Undecided	Undecided	Undecided	Undecided	Agree	Undecided	Strongly agree	Agree	9	81.8	0	0
I approve	19	Female	Single	Nutrition and Dietetics	I	Low (25.000₺)	No	22.21	No	1-2 days	1-2 servings per day	No			No	Agree	Agree	Agree	Disagree	Strongly agree	Disagree	Disagree	Agree	Agree	Agree	Disagree	Undecided	Agree	Undecided	Undecided	Disagree	Agree	Undecided	Disagree	Undecided	Undecided	Undecided	Agree	7	63.6	2	16.66
I approve	20	Female	Single	Nutrition and Dietetics	II	Middle (25.001₺-60.000₺)	No	18.51	No	I don't do it	1-2 servings per day	No			Yes	Strongly agree	Strongly agree	Strongly agree	Agree	Undecided	Agree	Strongly agree	Strongly agree	Agree	Undecided	Agree	Agree	Agree	Agree	Strongly agree	Agree	Disagree	Agree	Agree	Undecided	Agree	Agree	Agree	9	81.8	1	8.33
I approve	23	Female	Single	Nutrition and Dietetics	IV	Middle (25.001₺-60.000₺)	Yes	18.9	No	I don't do it	3-4 servings per day	No			Yes	Strongly agree	Strongly agree	Strongly agree	Strongly agree	Strongly agree	Strongly agree	Strongly agree	Agree	Agree	Undecided	Strongly agree	Strongly agree	Strongly agree	Strongly agree	Strongly agree	Strongly agree	Strongly agree	Strongly agree	Strongly agree	Agree	Undecided	Agree	Agree	10	90.9	0	0
I approve	20	Female	Single	Nutrition and Dietetics	I	Middle (25.001₺-60.000₺)	No	24.49	Yes	I don't do it	1-2 servings per day	No			No	Disagree	Undecided	Disagree	Strongly disagree	Agree	Disagree	Disagree	Strongly disagree	Strongly disagree	Strongly disagree	Strongly disagree	Disagree	Agree	Disagree	Strongly disagree	Agree	Disagree	Strongly disagree	Strongly disagree	Strongly disagree	Strongly disagree	Strongly disagree	Undecided	2	18.2	9	75
I approve	18	Female	Single	Nutrition and Dietetics	I	Middle (25.001₺-60.000₺)	No	20.52	No	I don't do it	1-2 servings per day	No			Yes	Strongly agree	Agree	Strongly agree	Agree	Undecided	Agree	Undecided	Undecided	Undecided	Disagree	Undecided	Strongly agree	Agree	Agree	Strongly agree	Undecided	Agree	Agree	Agree	Undecided	Disagree	Agree	Agree	5	45.6	1	8.33
I approve	20	Female	Single	Nutrition and Dietetics	II	Middle (60.001₺ and above)	No	19.95	Yes	1-2 days	1-2 servings per day	Yes	1 day	1-2 units	Yes	Strongly agree	Agree	Agree	Strongly agree	Agree	Agree	Agree	Agree	Agree	Disagree	Strongly agree	Agree	Agree	Undecided	Strongly agree	Agree	Undecided	Disagree	Agree	Agree	Undecided	Undecided	Agree	10	90.9	1	8.33
I approve	23	Female	Single	Nutrition and Dietetics	II	Middle (25.001₺-60.000₺)	No	23.53	No	1-2 days	1-2 servings per day	No			No	Agree	Agree	Undecided	Strongly agree	Strongly agree	Agree	Agree	Strongly agree	Undecided	Undecided	Agree	Strongly agree	Agree	Undecided	Strongly agree	Undecided	Undecided	Undecided	Agree	Undecided	Disagree	Agree	Undecided	8	72.7	1	8.33
I approve	19	Female	Single	Nutrition and Dietetics	I	Middle (25.001₺-60.000₺)	No	18.21	Yes	I don't do it	1-2 servings per day	Yes	1 day	1-2 units	No	Agree	Agree	Undecided	Undecided	Undecided	Undecided	Undecided	Agree	Disagree	Disagree	Agree	Strongly agree	Undecided	Agree	Strongly agree	Strongly agree	Undecided	Undecided	Agree	Agree	Disagree	Undecided	Disagree	4	36.4	2	16.66
I approve	21	Female	Single	Nutrition and Dietetics	II	Middle (25.001₺-60.000₺)	No	17.9	No	3-4 days	1-2 servings per day	No			No	Strongly agree	Strongly agree	Undecided	Agree	Agree	Agree	Disagree	Agree	Disagree	Disagree	Undecided	Agree	Agree	Strongly agree	Agree	Undecided	Agree	Undecided	Strongly agree	Strongly agree	Disagree	Agree	Agree	6	54.5	1	8.33
I approve	19	Female	Single	Nutrition and Dietetics	II	Middle (25.001₺-60.000₺)	No	22.21	No	I don't do it	1-2 servings per day	No			No	Strongly agree	Strongly agree	Strongly agree	Strongly agree	Strongly agree	Agree	Strongly agree	Agree	Agree	Agree	Agree	Strongly agree	Undecided	Undecided	Agree	Undecided	Agree	Agree	Agree	Agree	Agree	Undecided	Agree	11	100	0	0
I approve	23	Female	Single	Nutrition and Dietetics	II	Middle (25.001₺-60.000₺)	No	27.24	No	3-4 days	3-4 servings per day	No			No	Agree	Agree	Agree	Undecided	Undecided	Disagree	Disagree	Undecided	Agree	Agree	Agree	Undecided	Agree	Undecided	Agree	Agree	Agree	Disagree	Undecided	Undecided	Agree	Agree	Agree	6	54.5	1	8.33
I approve	34	Female	Married	Nutrition and Dietetics	IV	Middle (25.001₺-60.000₺)	Yes	25.53	No	I don't do it	1-2 servings per day	No			Yes	Strongly agree	Strongly agree	Strongly agree	Strongly agree	Strongly agree	Strongly agree	Strongly agree	Strongly agree	Strongly agree	Strongly agree	Strongly agree	Strongly agree	Strongly agree	Undecided	Strongly agree	Strongly agree	Strongly agree	Strongly agree	Strongly agree	Strongly agree	Agree	Strongly agree	Strongly agree	11	100	0	0
I approve	20	Female	Single	Nutrition and Dietetics	II	Middle (25.001₺-60.000₺)	No	19.53	No	1-2 days	3-4 servings per day	No			Yes	Agree	Agree	Undecided	Agree	Undecided	Undecided	Undecided	Agree	Agree	Agree	Agree	Agree	Agree	Agree	Agree	Undecided	Undecided	Disagree	Agree	Agree	Disagree	Agree	Undecided	7	63.6	2	16.66
I approve	20	Female	Single	Nutrition and Dietetics	II	Middle (25.001₺-60.000₺)	No	19.53	No	1-2 days	3-4 servings per day	No			Yes	Strongly agree	Strongly agree	Agree	Agree	Undecided	Undecided	Undecided	Agree	Agree	Undecided	Agree	Agree	Agree	Undecided	Agree	Undecided	Undecided	Undecided	Agree	Agree	Disagree	Agree	Undecided	7	63.6	1	8.33
I approve	20	Female	Single	Nutrition and Dietetics	II	Middle (25.001₺-60.000₺)	No	18.75	No	1-2 days	1-2 servings per day	No			Yes	Strongly agree	Strongly agree	Agree	Agree	Agree	Strongly agree	Strongly agree	Agree	Agree	Agree	Agree	Strongly agree	Strongly agree	Strongly agree	Strongly agree	Strongly agree	Agree	Strongly agree	Strongly agree	Agree	Undecided	Agree	Agree	11	100	0	0
I approve	21	Female	Single	Nursing	III	Middle (25.001₺-60.000₺)	No	19.31	No	I don't do it	5 more servings per day	No			Yes	Agree	Agree	Undecided	Undecided	Agree	Agree	Undecided	Agree	Undecided	Undecided	Agree	Strongly agree	Strongly agree	Agree	Agree	Agree	Agree	Agree	Agree	Agree	Undecided	Agree	Agree	6	54.5	0	0
I approve	18	Female	Single	Occupational therapy	I	Middle (25.001₺-60.000₺)	No	24.09	No	1-2 days	1-2 servings per day	No			No	Strongly agree	Strongly agree	Agree	Agree	Agree	Undecided	Agree	Undecided	Disagree	Undecided	Undecided	Strongly agree	Strongly agree	Strongly agree	Agree	Strongly agree	Undecided	Agree	Strongly agree	Undecided	Undecided	Agree	Undecided	6	54.5	0	0
I approve	18	Female	Single	Occupational therapy	I	Middle (25.001₺-60.000₺)	No	27.68	No	1-2 days	3-4 servings per day	No			No	Agree	Agree	Agree	Agree	Agree	Agree	Agree	Agree	Agree	Agree	Agree	Strongly agree	Strongly agree	Agree	Agree	Agree	Undecided	Undecided	Agree	Agree	Undecided	Agree	Undecided	11	100	0	0
I approve	19	Female	Single	Occupational therapy	I	Low (25.000₺)	No	22.89	No	5 or more days	1-2 servings per day	No			No	Strongly agree	Strongly agree	Agree	Agree	Strongly agree	Undecided	Agree	Agree	Agree	Undecided	Undecided	Agree	Agree	Disagree	Strongly agree	Agree	Disagree	Agree	Strongly agree	Undecided	Disagree	Strongly agree	Undecided	8	72.7	3	25
I approve	22	Female	Single	Occupational therapy	II	Middle (25.001₺-60.000₺)	No	19.43	No	I don't do it	1-2 servings per day	No			No	Strongly agree	Undecided	Strongly agree	Agree	Strongly agree	Undecided	Strongly agree	Strongly agree	Disagree	Agree	Strongly disagree	Strongly agree	Strongly agree	Strongly agree	Strongly agree	Strongly agree	Agree	Agree	Agree	Agree	Agree	Disagree	Disagree	7	63.6	2	16.66
I approve	18	Female	Single	Occupational therapy	I	Middle (25.001₺-60.000₺)	No	21.51	No	I don't do it	5 more servings per day	No			No	Strongly agree	Agree	Agree	Disagree	Agree	Strongly disagree	Undecided	Agree	Undecided	Strongly disagree	Disagree	Strongly disagree	Disagree	Strongly disagree	Undecided	Disagree	Strongly disagree	Strongly disagree	Undecided	Strongly disagree	Strongly disagree	Disagree	Strongly disagree	5	45.6	10	83.33
I approve	19	Female	Single	Occupational therapy	I	Middle (25.001₺-60.000₺)	No	18.93	No	I don't do it	1-2 servings per day	Yes			No	Agree	Agree	Agree	Agree	Undecided	Agree	Agree	Agree	Agree	Agree	Agree	Agree	Undecided	Agree	Agree	Agree	Agree	Agree	Agree	Undecided	Undecided	Agree	Agree	10	90.9	0	0
I approve	19	Female	Single	Occupational therapy	I	Middle (25.001₺-60.000₺)	No	32.44	No	1-2 days	3-4 servings per day	No			Yes	Agree	Undecided	Agree	Agree	Undecided	Disagree	Undecided	Agree	Agree	Undecided	Undecided	Agree	Agree	Undecided	Agree	Agree	Undecided	Disagree	Agree	Disagree	Undecided	Undecided	Agree	5	45.6	2	16.66
I approve	19	Female	Single	Occupational therapy	I	Middle (25.001₺-60.000₺)	No	21.97	No	5 or more days	1-2 servings per day	Yes	1 day	1-2 units	Yes	Strongly agree	Strongly agree	Agree	Strongly agree	Strongly agree	Agree	Strongly agree	Disagree	Strongly agree	Disagree	Disagree	Agree	Strongly agree	Strongly agree	Strongly agree	Strongly agree	Disagree	Disagree	Strongly agree	Agree	Disagree	Disagree	Disagree	8	72.7	5	41.66
I approve	19	Female	Single	Occupational therapy	I	Middle (25.001₺-60.000₺)	No	17.71	No	I don't do it	3-4 servings per day	Yes			Yes	Strongly agree	Agree	Undecided	Undecided	Undecided	Agree	Disagree	Agree	Agree	Agree	Undecided	Agree	Undecided	Undecided	Agree	Agree	Disagree	Disagree	Agree	Agree	Agree	Undecided	Disagree	6	54.5	3	25
I approve	19	Female	Single	Occupational therapy	I	Low (25.000₺)	No	26.91	No	I don't do it	1-2 servings per day	No			Yes	Strongly agree	Agree	Strongly agree	Agree	Undecided	Undecided	Strongly agree	Strongly agree	Agree	Agree	Undecided	Strongly agree	Strongly agree	Agree	Strongly agree	Strongly agree	Agree	Undecided	Strongly agree	Strongly agree	Disagree	Agree	Undecided	8	72.7	1	8.33
I approve	19	Female	Single	Occupational therapy	I	Middle (25.001₺-60.000₺)	No	19.47	No	I don't do it	1-2 servings per day	No			No	Agree	Agree	Agree	Undecided	Agree	Agree	Agree	Undecided	Undecided	Agree	Undecided	Undecided	Agree	Undecided	Undecided	Agree	Agree	Disagree	Agree	Agree	Disagree	Disagree	Undecided	7	63.6	3	25
I approve	19	Female	Single	Occupational therapy	I	Middle (25.001₺-60.000₺)	No	14.87	No	I don't do it	3-4 servings per day	No			Yes	Strongly agree	Strongly agree	Strongly agree	Strongly agree	Agree	Agree	Strongly agree	Agree	Undecided	Undecided	Undecided	Strongly agree	Strongly agree	Undecided	Agree	Agree	Agree	Undecided	Agree	Agree	Disagree	Agree	Agree	8	72.7	1	8.33
I approve	17	Female	Single	Occupational therapy	I	Middle (25.001₺-60.000₺)	No	22.76	No	I don't do it	3-4 servings per day	No			No	Agree	Agree	Agree	Agree	Agree	Agree	Undecided	Disagree	Undecided	Disagree	Disagree	Disagree	Agree	Disagree	Disagree	Agree	Undecided	Disagree	Undecided	Undecided	Strongly disagree	Agree	Agree	6	54.5	5	41.66
I approve	19	Female	Single	Occupational therapy	I	Middle (25.001₺-60.000₺)	No	19.53	No	I don't do it	1-2 servings per day	No			Yes	Strongly agree	Strongly agree	Disagree	Strongly agree	Strongly agree	Strongly agree	Agree	Undecided	Strongly agree	Agree	Undecided	Strongly agree	Strongly agree	Agree	Strongly agree	Strongly agree	Undecided	Undecided	Strongly agree	Strongly agree	Disagree	Agree	Agree	8	72.7	1	8.33
I approve	19	Female	Single	Occupational therapy	I	Middle (25.001₺-60.000₺)	Yes	27.76	No	I don't do it	3-4 servings per day	No			No	Agree	Strongly agree	Agree	Agree	Undecided	Disagree	Undecided	Agree	Disagree	Disagree	Disagree	Undecided	Undecided	Undecided	Agree	Agree	Undecided	Disagree	Undecided	Agree	Disagree	Agree	Undecided	5	45.6	2	16.66
I approve	18	Female	Single	Occupational therapy	I	Middle (25.001₺-60.000₺)	No	19.53	No	I don't do it	1-2 servings per day	No	1 day		No	Agree	Agree	Agree	Undecided	Undecided	Undecided	Undecided	Agree	Agree	Disagree	Disagree	Agree	Agree	Undecided	Strongly agree	Disagree	Undecided	Agree	Agree	Agree	Disagree	Agree	Agree	5	45.6	2	16.66
I approve	20	Female	Single	Occupational therapy	I	Middle (25.001₺-60.000₺)	No	18	Yes	1-2 days	1-2 servings per day	Yes	4 day	5 units	Yes	Agree	Agree	Undecided	Agree	Undecided	Undecided	Agree	Agree	Agree	Disagree	Disagree	Agree	Agree	Agree	Strongly agree	Undecided	Agree	Undecided	Agree	Agree	Undecided	Undecided	Agree	6	54.5	0	0
I approve	19	Female	Single	Occupational therapy	I	Middle (60.001₺ and above)	No	19.47	No	I don't do it	1-2 servings per day	No			Yes	Agree	Agree	Agree	Agree	Agree	Undecided	Undecided	Agree	Agree	Agree	Undecided	Agree	Agree	Undecided	Agree	Agree	Undecided	Agree	Strongly agree	Agree	Disagree	Agree	Agree	8	72.7	1	8.33
I approve	22	Female	Single	Occupational therapy	I	Low (25.000₺)	No	18.75	No	I don't do it	1-2 servings per day	No			Yes	Strongly agree	Agree	Strongly agree	Strongly agree	Disagree	Strongly agree	Disagree	Agree	Agree	Disagree	Agree	Agree	Agree	Disagree	Strongly agree	Agree	Undecided	Agree	Agree	Agree	Disagree	Strongly disagree	Undecided	8	72.7	3	25
I approve	20	Female	Single	Occupational therapy	I	Low (25.000₺)	No	25.86	Yes	I don't do it	3-4 servings per day	Yes	1 day	6 units	No	Agree	Strongly agree	Undecided	Agree	Agree	Agree	Agree	Disagree	Agree	Disagree	Undecided	Agree	Agree	Undecided	Agree	Agree	Agree	Disagree	Agree	Strongly agree	Undecided	Agree	Strongly agree	7	63.6	1	8.33
I approve	19	Erkek	Single	Occupational therapy	I	Middle (25.001₺-60.000₺)	No	26.78	Yes	5 or more days	1-2 servings per day	Yes	1 day	1-2 units	No	Undecided	Strongly agree	Undecided	Strongly agree	Agree	Disagree	Undecided	Undecided	Disagree	Disagree	Strongly disagree	Undecided	Disagree	Undecided	Agree	Disagree	Disagree	Strongly disagree	Undecided	Disagree	Strongly disagree	Disagree	Disagree	3	27.3	8	66.66
I approve	19	Female	Single	Occupational therapy	I	Middle (25.001₺-60.000₺)	No	25.47	Yes	I don't do it	1-2 servings per day	No			No	Agree	Disagree	Undecided	Agree	Agree	Agree	Agree	Disagree	Agree	Disagree	Disagree	Agree	Agree	Agree	Strongly agree	Agree	Agree	Undecided	Undecided	Undecided	Undecided	Undecided	Undecided	6	54.5	0	0
I approve	20	Female	Single	Occupational therapy	I	Low (25.000₺)	No	17.11	No	1-2 days	1-2 servings per day	No			No	Strongly agree	Strongly agree	Agree	Agree	Agree	Agree	Agree	Undecided	Agree	Agree	Agree	Agree	Agree	Agree	Strongly agree	Agree	Agree	Agree	Agree	Undecided	Undecided	Undecided	Undecided	10	90.9	0	0
I approve	20	Female	Single	Occupational therapy	I	Middle (25.001₺-60.000₺)	No	20.7	No	I don't do it	5 more servings per day	No			Yes	Agree	Agree	Agree	Agree	Agree	Agree	Agree	Agree	Agree	Agree	Agree	Agree	Agree	Agree	Strongly agree	Agree	Agree	Agree	Agree	Undecided	Undecided	Agree	Agree	11	100	0	0
I approve	26	Female	Single	Occupational therapy	II	Middle (25.001₺-60.000₺)	No	17.67	No	I don't do it	1-2 servings per day	No	1 day	1-2 units	No	Strongly agree	Undecided	Undecided	Strongly agree	Undecided	Strongly agree	Undecided	Undecided	Strongly agree	Disagree	Strongly agree	Undecided	Strongly agree	Disagree	Undecided	Strongly agree	Undecided	Disagree	Agree	Undecided	Disagree	Undecided	Disagree	5	45.6	4	33.33
I approve	20	Female	Single	Nutrition and Dietetics	II	Low (25.000₺)	No	29	No	1-2 days	1-2 servings per day	No			Yes	Strongly agree	Strongly agree	Agree	Strongly agree	Agree	Undecided	Undecided	Undecided	Undecided	Agree	Strongly agree	Strongly agree	Strongly agree	Agree	Undecided	Strongly agree	Agree	Undecided	Agree	Undecided	Undecided	Undecided	Strongly agree	7	63.6	0	0
I approve	23	Female	Single	Physiotherapy and Rehabilitation	III	Middle (60.001₺ and above)	No	14.36	No	I don't do it	5 more servings per day	Yes	2 day	1-2 units	Yes	Strongly agree	Agree	Agree	Strongly agree	Agree	Undecided	Agree	Agree	Undecided	Undecided	Agree	Strongly agree	Strongly agree	Agree	Strongly agree	Strongly agree	Undecided	Agree	Agree	Agree	Undecided	Strongly agree	Agree	8	72.7	0	0
I approve	22	Erkek	Single	Physiotherapy and Rehabilitation	III	Middle (25.001₺-60.000₺)	Yes	21.07	No	3-4 days	3-4 servings per day	No			Yes	Strongly agree	Strongly agree	Agree	Agree	Agree	Undecided	Undecided	Disagree	Agree	Agree	Agree	Agree	Agree	Undecided	Agree	Agree	Undecided	Agree	Agree	Agree	Agree	Agree	Undecided	8	72.7	0	0
I approve	22	Female	Single	Physiotherapy and Rehabilitation	IV	Middle (25.001₺-60.000₺)	Yes	23.03	No	1-2 days	1-2 servings per day	Yes	1 day	1-2 units	Yes	Strongly agree	Agree	Agree	Strongly agree	Agree	Agree	Undecided	Strongly agree	Agree	Strongly agree	Undecided	Strongly agree	Strongly agree	Agree	Agree	Undecided	Agree	Undecided	Strongly agree	Undecided	Undecided	Undecided	Undecided	9	81.8	0	0
I approve	21	Female	Single	Physiotherapy and Rehabilitation	III	Middle (25.001₺-60.000₺)	No	24.09	No	I don't do it	1-2 servings per day	Yes	1 day	1-2 units	Yes	Strongly agree	Strongly agree	Strongly agree	Agree	Undecided	Agree	Undecided	Strongly agree	Undecided	Agree	Undecided	Undecided	Agree	Undecided	Agree	Undecided	Undecided	Undecided	Undecided	Undecided	Undecided	Agree	Undecided	7	63.6	0	0
I approve	21	Female	Single	Physiotherapy and Rehabilitation	III	Middle (25.001₺-60.000₺)	No	22.09	No	I don't do it	1-2 servings per day	No			Yes	Strongly agree	Strongly agree	Strongly agree	Strongly agree	Strongly agree	Strongly agree	Strongly agree	Strongly agree	Strongly agree	Strongly agree	Strongly agree	Strongly agree	Strongly agree	Strongly agree	Strongly agree	Strongly agree	Strongly agree	Strongly agree	Strongly agree	Strongly agree	Strongly agree	Strongly agree	Strongly agree	11	100	0	0
I approve	22	Female	Single	Physiotherapy and Rehabilitation	IV	Low (25.000₺)	Yes	23.53	No	I don't do it	3-4 servings per day	No			Yes	Strongly agree	Strongly agree	Strongly agree	Agree	Strongly agree	Strongly agree	Strongly agree	Undecided	Agree	Undecided	Undecided	Agree	Agree	Agree	Agree	Agree	Agree	Undecided	Agree	Undecided	Disagree	Undecided	Undecided	8	72.7	1	8.33
