# Supplementary material for: Understanding real and mythical cancer risk factors: Insights from a university-based study
Source: PLoS One. 2025 Nov 26;20(11):e0336102. doi: 10.1371/journal.pone.0336102 (PMC12654919; doi:10.1371/journal.pone.0336102)
Supplement: S4 Grahp Data — (XLSX) [file pone.0336102.s004.xlsx]

## Sheet: Sayfa1
Questions	True		False	Questions	True		False
	%		n(%)		%		n (%)
Active smoking	97.2	±0.2	25 (2.8)	Physical trauma	38.1	±0.5	555 (61.9)
Alcohol	88.5	±0.3	103 (11.5)	Mobile phones	17.3	±0.4	741 (82.7)
Passive smoking	81.5	±0.4	166 (18.5)	Microwave ovens	14.7	±0.3	764 (85.3)
Relative with cancer	78.3	±0.4	194 (21.7)	Plastic bottles	11.5	±0.3	793 (88.5)
Sunburn	74	±0.4	233 (26.0)	Cleaning products	11.4	±0.3	794 (88.6)
Human Papillomavirus	72	±0.4	251 (28.0)	Power lines	9.2	±0.3	814 (90.8)
Red/processed meat	71.4	±0.4	256 (28.6)	Aerosols	8.4	±0.3	821 (91.6)
Overweight	65.7	±0.5	307 (34.3)	Electromagnetic frequencies	3.6	±0.9	864(96.4)
Low physical activity	55	±0.5	403 (45.0)	Stress	2.8	±0.2	871 (97.2)
Low fruit and vegetable consumption	50.4	±0.5	444 (49.6)	Food additives	2.6	±0.1	873 (97.4)
Old age	40.3	±0.5	535 (59.7)	Artificial sweeteners	2.2	±0.1	876 (97.8)
				Genetically modified	1.3	±0.1	884 (98.7)
